# Supplementary material for: 10-Hy­droxy­benzo[h]quinolinium tetra­chlorido(2-methyl­quinolin-8-olato-κ2 N,O)stannate(IV) methanol disolvate
Source: Acta Crystallogr Sect E Struct Rep Online. 2011 Aug 11;67(Pt 9):m1223. doi: 10.1107/S1600536811031461 (PMC3200771; doi:10.1107/S1600536811031461)
Supplement: Supplementary file 1 [file e-67-m1223-sup1.cif]

##############################################################################
#                                                                            #
# This CIF contains the data in a paper accepted for publication in          #
# Acta Crystallographica Section E. It conforms to the requirements of       #
# Notes for Authors for Acta Crystallographica Section E, and has been       #
# peer reviewed under the auspices of the IUCr Commission on Journals.       #
#                                                                            #
# Full details of the Crystallographic Information File format               #
# are given in the paper "The Crystallographic Information File (CIF):       #
# a New Standard Archive File for Crystallography" by S. R. Hall, F. H.      #
# Allen and I. D. Brown [Acta Cryst. (1991), A47, 655-685].                  #
#                                                                            #
# The current version of the core CIF dictionary is obtainable from          #
# ftp://ftp.iucr.org/pub/cif_core.dic.                                       #
#                                                                            #
# Software is freely available for graphical display of the structure(s)     #
# in this CIF. For information consult the CIF software page                 #
# http://www.iucr.org/resources/cif/software.                                #
#                                                                            #
# This file may be used for bona fide research purposes within the           #
# scientific community so long as proper attribution is given to the journal # 
# article from which it was obtained.                                        #
#                                                                            #
##############################################################################
data_global
_audit_creation_method     SHELXL-97
_journal_date_recd_electronic     2011-08-01
_journal_date_accepted     2011-08-04
_journal_name_full     'Acta Crystallographica, Section E'
_journal_year     2011
_journal_volume     67
_journal_issue      9
_journal_page_first     m1223
_journal_page_last     m1223
_journal_paper_category     QM
_journal_coeditor_code     XU5283
_publ_contact_author
;
     Dr. Seik Weng Ng
     Department of Chemistry
     University of Malaya
     50603 Kuala Lumpur
     Malaysia
;
_publ_contact_author_email     seikweng@um.edu.my
_publ_contact_author_fax     '03 7967 4193'
_publ_contact_author_phone     '03 7967 6778'
_publ_section_title
;
10-Hydroxybenzo[<i>h</i>]quinolinium
tetrachlorido(2-methylquinolin-8-olato-\k^2^<i>N</i>,<i>O</i>)stannate(IV)
methanol disolvate
;
loop_
    _publ_author_name
    _publ_author_address
    'Najafi, Ezzatollah'
;
Department of Chemistry
General Campus
Shahid Beheshti University
Tehran 1983963113
Iran
;
    'Vafaee, Marzieh'
;
Department of Chemistry
General Campus
Shahid Beheshti University
Tehran 1983963113
Iran
;
    'Amini, Mostafa M.'
;
Department of Chemistry
General Campus
Shahid Beheshti University
Tehran 1983963113
Iran
;
    'Ng, Seik Weng'
;
     Department of Chemistry
     University of Malaya
     50603 Kuala Lumpur
     Malaysia
     and
    Chemistry Department
    Faculty of Science
    King Abdulaziz University
    PO Box 80203 Jeddah
    Saudi Arabia
;
data_I
_audit_creation_method     SHELXL-97
_chemical_name_systematic
;
10-Hydroxybenzo[<i>h</i>]quinolinium
tetrachlorido(2-methylquinolin-8-olato-\k^2^<i>N</i>,<i>O</i>)stannate(IV)
methanol disolvate
;
_chemical_name_common     ?
_chemical_formula_moiety     'C13 H10 N O +, C10 H8 Cl4 N O Sn -, 2(C H4 O)'
_chemical_formula_sum     'C25 H26 Cl4 N2 O4 Sn'
_chemical_formula_iupac     '(C13 H10 N O) [Sn Cl4 (C10 H8 N O)], 2C H4 O'
_chemical_formula_weight     678.97
_chemical_melting_point     ?
_symmetry_cell_setting     triclinic
_symmetry_space_group_name_H-M     'P -1'
_symmetry_space_group_name_Hall     '-P 1'
loop_
    _symmetry_equiv_pos_as_xyz
    'x, y, z'
    '-x, -y, -z'
_cell_length_a     7.5645(2)
_cell_length_b     10.1112(3)
_cell_length_c     17.7837(5)
_cell_angle_alpha     98.105(3)
_cell_angle_beta     95.653(3)
_cell_angle_gamma     97.509(3)
_cell_volume     1325.56(6)
_cell_formula_units_Z     2
_cell_measurement_reflns_used     6565
_cell_measurement_theta_min     2.33
_cell_measurement_theta_max     29.27
_cell_measurement_temperature     100(2)
_exptl_crystal_description     prism
_exptl_crystal_colour     yellow
_exptl_crystal_size_max     0.30
_exptl_crystal_size_mid     0.30
_exptl_crystal_size_min     0.10
_exptl_crystal_density_diffrn     1.701
_exptl_crystal_density_meas     ?
_exptl_crystal_density_method     'not measured'
_exptl_crystal_F_000     680
_exptl_absorpt_coefficient_mu     1.402
_exptl_absorpt_correction_type     multi-scan
_exptl_absorpt_process_details     '(CrysAlis PRO; Agilent, 2010)'
_exptl_absorpt_correction_T_min     0.6784
_exptl_absorpt_correction_T_max     0.8725
_diffrn_ambient_temperature     100(2)
_diffrn_radiation_type     MoK\a
_diffrn_radiation_wavelength     0.71073
_diffrn_radiation_source     'SuperNova (Mo) X-ray Source'
_diffrn_radiation_monochromator     Mirror
_diffrn_measurement_device_type
                  'Agilent SuperNova Dual diffractometer with an Atlas detector'
_diffrn_measurement_method     \w
_diffrn_detector_area_resol_mean     10.4041
_diffrn_reflns_number     10548
_diffrn_reflns_av_R_equivalents     0.0555
_diffrn_reflns_av_sigmaI/netI     0.0611
_diffrn_reflns_theta_min     2.52
_diffrn_reflns_theta_max     27.49
_diffrn_reflns_theta_full     27.49
_diffrn_measured_fraction_theta_max     0.965
_diffrn_measured_fraction_theta_full     0.965
_diffrn_reflns_limit_h_min     -9
_diffrn_reflns_limit_h_max     9
_diffrn_reflns_limit_k_min     -10
_diffrn_reflns_limit_k_max     12
_diffrn_reflns_limit_l_min     -22
_diffrn_reflns_limit_l_max     23
_diffrn_standards_number     0
_diffrn_standards_interval_count     0
_diffrn_standards_interval_time     0
_diffrn_standards_decay_%     0
_reflns_number_total     5871
_reflns_number_gt     5239
_reflns_threshold_expression     I>2\s(I)
_refine_ls_structure_factor_coef     Fsqd
_refine_ls_matrix_type     full
_refine_ls_R_factor_all     0.0510
_refine_ls_R_factor_gt     0.0409
_refine_ls_wR_factor_gt     0.0900
_refine_ls_wR_factor_ref     0.0947
_refine_ls_goodness_of_fit_ref     1.108
_refine_ls_restrained_S_all     1.108
_refine_ls_number_reflns     5871
_refine_ls_number_parameters     340
_refine_ls_number_restraints     4
_refine_ls_hydrogen_treatment     mixed
_refine_ls_weighting_scheme     calc
_refine_ls_weighting_details
         'calc w=1/[\s^2^(Fo^2^)+(0.0329P)^2^+1.5116P] where P=(Fo^2^+2Fc^2^)/3'
_atom_sites_solution_hydrogens     geom
_atom_sites_solution_primary     direct
_atom_sites_solution_secondary     difmap
_refine_ls_shift/su_max     0.001
_refine_ls_shift/su_mean     0.001
_refine_diff_density_max     1.234
_refine_diff_density_min     -1.138
_refine_ls_extinction_method     none
_refine_ls_extinction_coef     ?
loop_
    _atom_type_symbol
    _atom_type_description
    _atom_type_scat_dispersion_real
    _atom_type_scat_dispersion_imag
    _atom_type_scat_source
    'C' 'C' 0.0033 0.0016
                         'International Tables Vol C Tables 4.2.6.8 and 6.1.1.4'
    'H' 'H' 0.0000 0.0000
                         'International Tables Vol C Tables 4.2.6.8 and 6.1.1.4'
    'N' 'N' 0.0061 0.0033
                         'International Tables Vol C Tables 4.2.6.8 and 6.1.1.4'
    'O' 'O' 0.0106 0.0060
                         'International Tables Vol C Tables 4.2.6.8 and 6.1.1.4'
    'Cl' 'Cl' 0.1484 0.1585
                         'International Tables Vol C Tables 4.2.6.8 and 6.1.1.4'
    'Sn' 'Sn' -0.6537 1.4246
                         'International Tables Vol C Tables 4.2.6.8 and 6.1.1.4'
_computing_data_collection     'CrysAlis PRO (Agilent, 2010)'
_computing_cell_refinement     'CrysAlis PRO (Agilent, 2010)'
_computing_data_reduction     'CrysAlis PRO (Agilent, 2010)'
_computing_structure_solution     'SHELXS97 (Sheldrick, 2008)'
_computing_structure_refinement     'SHELXL97 (Sheldrick, 2008)'
_computing_molecular_graphics     'X-SEED (Barbour, 2001)'
_computing_publication_material     'publCIF (Westrip, 2010)'
loop_
    _atom_site_type_symbol
    _atom_site_label
    _atom_site_fract_x
    _atom_site_fract_y
    _atom_site_fract_z
    _atom_site_U_iso_or_equiv
    _atom_site_adp_type
    _atom_site_calc_flag
    _atom_site_refinement_flags
    _atom_site_occupancy
    _atom_site_symmetry_multiplicity
    _atom_site_disorder_assembly
    _atom_site_disorder_group
    Sn Sn1 0.86883(3) 0.09428(2) 0.789295(13) 0.01747(8) Uani d . 1 1 . .
    Cl Cl1 0.86363(16) -0.14417(9) 0.78823(6) 0.0417(3) Uani d . 1 1 . .
    Cl Cl2 0.63271(12) 0.06051(9) 0.68485(5) 0.02469(19) Uani d . 1 1 . .
    Cl Cl3 0.66698(12) 0.09658(10) 0.88638(5) 0.0303(2) Uani d . 1 1 . .
    Cl Cl4 1.10456(13) 0.09761(11) 0.70839(5) 0.0340(2) Uani d . 1 1 . .
    O O1 0.8665(3) 0.2980(2) 0.78929(13) 0.0164(5) Uani d . 1 1 . .
    O O2 0.3798(4) 0.4948(3) 0.64356(15) 0.0274(6) Uani d D 1 1 . .
    H H2 0.453(5) 0.464(4) 0.672(2) 0.041 Uiso d D 1 1 . .
    O O3 0.5605(3) 0.4044(3) 0.75020(15) 0.0261(6) Uani d D 1 1 . .
    H H3 0.649(4) 0.363(4) 0.752(3) 0.039 Uiso d D 1 1 . .
    O O4 0.4163(4) 0.7760(3) 0.73826(19) 0.0459(8) Uani d D 1 1 . .
    H H4 0.507(5) 0.836(4) 0.749(3) 0.069 Uiso d D 1 1 . .
    N N1 1.0833(4) 0.1902(3) 0.88721(15) 0.0165(6) Uani d . 1 1 . .
    N N2 0.2612(4) 0.6931(3) 0.58555(18) 0.0226(6) Uani d D 1 1 . .
    H H1 0.304(5) 0.673(4) 0.6302(12) 0.027 Uiso d D 1 1 . .
    C C1 1.0870(4) 0.3279(3) 0.89787(19) 0.0164(7) Uani d . 1 1 . .
    C C2 0.9706(4) 0.3813(3) 0.84513(19) 0.0165(7) Uani d . 1 1 . .
    C C3 0.9725(5) 0.5190(3) 0.8541(2) 0.0210(7) Uani d . 1 1 . .
    H H3A 0.8964 0.5564 0.8197 0.025 Uiso calc R 1 1 . .
    C C4 1.0860(5) 0.6053(4) 0.9140(2) 0.0240(8) Uani d . 1 1 . .
    H H4A 1.0843 0.6999 0.9191 0.029 Uiso calc R 1 1 . .
    C C5 1.1982(5) 0.5561(4) 0.9646(2) 0.0229(7) Uani d . 1 1 . .
    H H5 1.2740 0.6159 1.0043 0.028 Uiso calc R 1 1 . .
    C C6 1.2003(4) 0.4154(3) 0.95736(19) 0.0192(7) Uani d . 1 1 . .
    C C7 1.3109(5) 0.3538(4) 1.0069(2) 0.0234(8) Uani d . 1 1 . .
    H H7 1.3881 0.4078 1.0484 0.028 Uiso calc R 1 1 . .
    C C8 1.3067(5) 0.2178(4) 0.9950(2) 0.0254(8) Uani d . 1 1 . .
    H H8 1.3821 0.1773 1.0281 0.031 Uiso calc R 1 1 . .
    C C9 1.1914(5) 0.1355(4) 0.9339(2) 0.0213(7) Uani d . 1 1 . .
    C C10 1.1918(6) -0.0137(4) 0.9208(2) 0.0320(9) Uani d . 1 1 . .
    H H10A 1.2077 -0.0433 0.8673 0.048 Uiso calc R 1 1 . .
    H H10B 1.0775 -0.0596 0.9321 0.048 Uiso calc R 1 1 . .
    H H10C 1.2907 -0.0360 0.9543 0.048 Uiso calc R 1 1 . .
    C C11 0.2292(4) 0.6061(4) 0.5177(2) 0.0189(7) Uani d . 1 1 . .
    C C12 0.2715(4) 0.4711(4) 0.5116(2) 0.0202(7) Uani d . 1 1 . .
    C C13 0.3479(4) 0.4138(4) 0.5739(2) 0.0215(7) Uani d . 1 1 . .
    C C14 0.3861(5) 0.2837(4) 0.5632(2) 0.0245(8) Uani d . 1 1 . .
    H H14 0.4354 0.2465 0.6053 0.029 Uiso calc R 1 1 . .
    C C15 0.3524(5) 0.2065(4) 0.4906(2) 0.0256(8) Uani d . 1 1 . .
    H H15 0.3810 0.1171 0.4835 0.031 Uiso calc R 1 1 . .
    C C16 0.2783(5) 0.2574(4) 0.4289(2) 0.0256(8) Uani d . 1 1 . .
    H H16 0.2563 0.2032 0.3798 0.031 Uiso calc R 1 1 . .
    C C17 0.2354(4) 0.3891(4) 0.4384(2) 0.0214(7) Uani d . 1 1 . .
    C C18 0.1589(5) 0.4437(4) 0.3745(2) 0.0263(8) Uani d . 1 1 . .
    H H18 0.1362 0.3889 0.3256 0.032 Uiso calc R 1 1 . .
    C C19 0.1186(5) 0.5699(4) 0.3819(2) 0.0262(8) Uani d . 1 1 . .
    H H19 0.0654 0.6017 0.3385 0.031 Uiso calc R 1 1 . .
    C C20 0.1542(4) 0.6568(4) 0.4535(2) 0.0222(7) Uani d . 1 1 . .
    C C21 0.1174(5) 0.7900(4) 0.4624(2) 0.0295(9) Uani d . 1 1 . .
    H H21 0.0681 0.8246 0.4193 0.035 Uiso calc R 1 1 . .
    C C22 0.1518(5) 0.8716(4) 0.5327(2) 0.0288(8) Uani d . 1 1 . .
    H H22 0.1253 0.9615 0.5388 0.035 Uiso calc R 1 1 . .
    C C23 0.2259(5) 0.8189(4) 0.5943(2) 0.0290(8) Uani d . 1 1 . .
    H H23 0.2517 0.8735 0.6432 0.035 Uiso calc R 1 1 . .
    C C24 0.4551(6) 0.3602(4) 0.8063(2) 0.0329(9) Uani d . 1 1 . .
    H H24A 0.5270 0.3807 0.8566 0.049 Uiso calc R 1 1 . .
    H H24B 0.4163 0.2626 0.7935 0.049 Uiso calc R 1 1 . .
    H H24C 0.3496 0.4069 0.8075 0.049 Uiso calc R 1 1 . .
    C C25 0.4131(7) 0.7114(5) 0.8025(2) 0.0414(10) Uani d . 1 1 . .
    H H25A 0.5218 0.6691 0.8094 0.062 Uiso calc R 1 1 . .
    H H25B 0.3070 0.6420 0.7955 0.062 Uiso calc R 1 1 . .
    H H25C 0.4083 0.7777 0.8479 0.062 Uiso calc R 1 1 . .
loop_
    _atom_site_aniso_label
    _atom_site_aniso_U_11
    _atom_site_aniso_U_22
    _atom_site_aniso_U_33
    _atom_site_aniso_U_12
    _atom_site_aniso_U_13
    _atom_site_aniso_U_23
    Sn1 0.02318(13) 0.01235(12) 0.01641(13) 0.00327(9) -0.00053(9) 0.00207(8)
    Cl1 0.0566(7) 0.0134(4) 0.0472(6) 0.0041(4) -0.0256(5) 0.0014(4)
    Cl2 0.0283(4) 0.0200(4) 0.0237(4) 0.0035(3) -0.0062(4) 0.0027(3)
    Cl3 0.0279(5) 0.0373(5) 0.0282(5) -0.0008(4) 0.0084(4) 0.0156(4)
    Cl4 0.0331(5) 0.0530(6) 0.0187(4) 0.0224(5) 0.0053(4) -0.0007(4)
    O1 0.0193(11) 0.0139(11) 0.0167(11) 0.0049(9) 0.0023(9) 0.0027(9)
    O2 0.0339(15) 0.0294(15) 0.0213(14) 0.0096(12) -0.0004(12) 0.0102(11)
    O3 0.0230(13) 0.0351(15) 0.0266(14) 0.0133(11) 0.0089(11) 0.0143(11)
    O4 0.0452(18) 0.049(2) 0.0390(18) -0.0141(15) -0.0075(15) 0.0209(15)
    N1 0.0194(13) 0.0164(14) 0.0144(14) 0.0025(11) 0.0040(11) 0.0031(11)
    N2 0.0192(14) 0.0256(16) 0.0242(16) 0.0015(13) 0.0018(13) 0.0104(13)
    C1 0.0184(15) 0.0135(15) 0.0180(16) -0.0004(13) 0.0074(13) 0.0036(12)
    C2 0.0167(15) 0.0177(16) 0.0167(16) 0.0029(13) 0.0083(13) 0.0039(12)
    C3 0.0242(17) 0.0179(17) 0.0240(18) 0.0047(14) 0.0099(15) 0.0078(14)
    C4 0.0272(18) 0.0135(16) 0.032(2) 0.0002(14) 0.0135(16) 0.0024(14)
    C5 0.0218(17) 0.0196(18) 0.0244(19) -0.0027(14) 0.0071(15) -0.0042(14)
    C6 0.0171(16) 0.0209(17) 0.0186(17) -0.0020(13) 0.0088(14) -0.0001(13)
    C7 0.0196(17) 0.029(2) 0.0192(18) 0.0016(15) 0.0024(14) -0.0036(14)
    C8 0.0246(18) 0.029(2) 0.0218(18) 0.0049(16) -0.0029(15) 0.0050(15)
    C9 0.0249(17) 0.0204(18) 0.0192(17) 0.0047(14) 0.0020(14) 0.0047(13)
    C10 0.040(2) 0.0217(19) 0.032(2) 0.0077(17) -0.0115(18) 0.0049(16)
    C11 0.0128(15) 0.0243(18) 0.0214(18) 0.0013(13) 0.0046(13) 0.0090(14)
    C12 0.0129(15) 0.0285(19) 0.0222(18) 0.0034(14) 0.0064(14) 0.0109(14)
    C13 0.0182(16) 0.0268(19) 0.0217(18) 0.0034(14) 0.0051(14) 0.0089(14)
    C14 0.0200(17) 0.029(2) 0.029(2) 0.0058(15) 0.0065(15) 0.0139(15)
    C15 0.0227(18) 0.0247(19) 0.033(2) 0.0053(15) 0.0108(16) 0.0089(15)
    C16 0.0238(18) 0.031(2) 0.0235(19) 0.0039(16) 0.0095(15) 0.0048(15)
    C17 0.0166(16) 0.0291(19) 0.0215(18) 0.0039(14) 0.0079(14) 0.0100(14)
    C18 0.0283(19) 0.036(2) 0.0170(17) 0.0049(16) 0.0064(15) 0.0081(15)
    C19 0.0215(17) 0.040(2) 0.0220(19) 0.0068(16) 0.0067(15) 0.0156(16)
    C20 0.0170(16) 0.030(2) 0.0236(18) 0.0041(14) 0.0071(14) 0.0135(15)
    C21 0.0214(18) 0.038(2) 0.035(2) 0.0083(17) 0.0081(17) 0.0216(18)
    C22 0.0288(19) 0.027(2) 0.034(2) 0.0071(16) 0.0080(17) 0.0113(16)
    C23 0.0278(19) 0.024(2) 0.036(2) 0.0037(16) 0.0039(17) 0.0075(16)
    C24 0.037(2) 0.034(2) 0.034(2) 0.0086(18) 0.0181(18) 0.0113(17)
    C25 0.055(3) 0.037(2) 0.033(2) 0.006(2) 0.009(2) 0.0052(19)
loop_
    _geom_bond_atom_site_label_1
    _geom_bond_atom_site_label_2
    _geom_bond_site_symmetry_2
    _geom_bond_distance
    _geom_bond_publ_flag
    Sn1 O1 . 2.063(2) ?
    Sn1 N1 . 2.272(3) ?
    Sn1 Cl4 . 2.3988(10) ?
    Sn1 Cl2 . 2.4011(8) ?
    Sn1 Cl1 . 2.4036(9) ?
    Sn1 Cl3 . 2.4145(9) ?
    O1 C2 . 1.324(4) ?
    O2 C13 . 1.366(4) ?
    O2 H2 . 0.843(10) ?
    O3 C24 . 1.421(5) ?
    O3 H3 . 0.835(10) ?
    O4 C25 . 1.395(5) ?
    O4 H4 . 0.838(10) ?
    N1 C9 . 1.333(4) ?
    N1 C1 . 1.374(4) ?
    N2 C23 . 1.325(5) ?
    N2 C11 . 1.369(5) ?
    N2 H1 . 0.888(10) ?
    C1 C6 . 1.413(5) ?
    C1 C2 . 1.433(5) ?
    C2 C3 . 1.377(5) ?
    C3 C4 . 1.412(5) ?
    C3 H3A . 0.9500 ?
    C4 C5 . 1.366(5) ?
    C4 H4A . 0.9500 ?
    C5 C6 . 1.413(5) ?
    C5 H5 . 0.9500 ?
    C6 C7 . 1.418(5) ?
    C7 C8 . 1.358(5) ?
    C7 H7 . 0.9500 ?
    C8 C9 . 1.415(5) ?
    C8 H8 . 0.9500 ?
    C9 C10 . 1.494(5) ?
    C10 H10A . 0.9800 ?
    C10 H10B . 0.9800 ?
    C10 H10C . 0.9800 ?
    C11 C20 . 1.414(5) ?
    C11 C12 . 1.435(5) ?
    C12 C17 . 1.422(5) ?
    C12 C13 . 1.429(5) ?
    C13 C14 . 1.375(5) ?
    C14 C15 . 1.393(5) ?
    C14 H14 . 0.9500 ?
    C15 C16 . 1.376(5) ?
    C15 H15 . 0.9500 ?
    C16 C17 . 1.403(5) ?
    C16 H16 . 0.9500 ?
    C17 C18 . 1.436(5) ?
    C18 C19 . 1.342(5) ?
    C18 H18 . 0.9500 ?
    C19 C20 . 1.423(5) ?
    C19 H19 . 0.9500 ?
    C20 C21 . 1.401(5) ?
    C21 C22 . 1.380(6) ?
    C21 H21 . 0.9500 ?
    C22 C23 . 1.385(5) ?
    C22 H22 . 0.9500 ?
    C23 H23 . 0.9500 ?
    C24 H24A . 0.9800 ?
    C24 H24B . 0.9800 ?
    C24 H24C . 0.9800 ?
    C25 H25A . 0.9800 ?
    C25 H25B . 0.9800 ?
    C25 H25C . 0.9800 ?
loop_
    _geom_angle_atom_site_label_1
    _geom_angle_atom_site_label_2
    _geom_angle_atom_site_label_3
    _geom_angle_site_symmetry_1
    _geom_angle_site_symmetry_3
    _geom_angle
    _geom_angle_publ_flag
    O1 Sn1 N1 . . 77.28(9) ?
    O1 Sn1 Cl4 . . 90.31(7) ?
    N1 Sn1 Cl4 . . 86.85(7) ?
    O1 Sn1 Cl2 . . 86.01(6) ?
    N1 Sn1 Cl2 . . 163.26(7) ?
    Cl4 Sn1 Cl2 . . 94.22(3) ?
    O1 Sn1 Cl1 . . 178.56(7) ?
    N1 Sn1 Cl1 . . 103.94(7) ?
    Cl4 Sn1 Cl1 . . 90.53(4) ?
    Cl2 Sn1 Cl1 . . 92.77(3) ?
    O1 Sn1 Cl3 . . 90.14(7) ?
    N1 Sn1 Cl3 . . 84.93(7) ?
    Cl4 Sn1 Cl3 . . 171.46(3) ?
    Cl2 Sn1 Cl3 . . 94.32(3) ?
    Cl1 Sn1 Cl3 . . 89.20(4) ?
    C2 O1 Sn1 . . 116.63(19) ?
    C13 O2 H2 . . 109(3) ?
    C24 O3 H3 . . 105(3) ?
    C25 O4 H4 . . 104(4) ?
    C9 N1 C1 . . 119.5(3) ?
    C9 N1 Sn1 . . 131.3(2) ?
    C1 N1 Sn1 . . 109.2(2) ?
    C23 N2 C11 . . 124.4(3) ?
    C23 N2 H1 . . 110(3) ?
    C11 N2 H1 . . 126(3) ?
    N1 C1 C6 . . 122.7(3) ?
    N1 C1 C2 . . 117.1(3) ?
    C6 C1 C2 . . 120.3(3) ?
    O1 C2 C3 . . 122.2(3) ?
    O1 C2 C1 . . 119.5(3) ?
    C3 C2 C1 . . 118.3(3) ?
    C2 C3 C4 . . 120.8(3) ?
    C2 C3 H3A . . 119.6 ?
    C4 C3 H3A . . 119.6 ?
    C5 C4 C3 . . 121.7(3) ?
    C5 C4 H4A . . 119.2 ?
    C3 C4 H4A . . 119.2 ?
    C4 C5 C6 . . 119.3(3) ?
    C4 C5 H5 . . 120.3 ?
    C6 C5 H5 . . 120.3 ?
    C1 C6 C5 . . 119.6(3) ?
    C1 C6 C7 . . 116.4(3) ?
    C5 C6 C7 . . 123.9(3) ?
    C8 C7 C6 . . 120.1(3) ?
    C8 C7 H7 . . 120.0 ?
    C6 C7 H7 . . 120.0 ?
    C7 C8 C9 . . 120.8(3) ?
    C7 C8 H8 . . 119.6 ?
    C9 C8 H8 . . 119.6 ?
    N1 C9 C8 . . 120.5(3) ?
    N1 C9 C10 . . 119.5(3) ?
    C8 C9 C10 . . 119.9(3) ?
    C9 C10 H10A . . 109.5 ?
    C9 C10 H10B . . 109.5 ?
    H10A C10 H10B . . 109.5 ?
    C9 C10 H10C . . 109.5 ?
    H10A C10 H10C . . 109.5 ?
    H10B C10 H10C . . 109.5 ?
    N2 C11 C20 . . 116.6(3) ?
    N2 C11 C12 . . 121.9(3) ?
    C20 C11 C12 . . 121.5(3) ?
    C17 C12 C13 . . 117.9(3) ?
    C17 C12 C11 . . 117.7(3) ?
    C13 C12 C11 . . 124.4(3) ?
    O2 C13 C14 . . 122.6(3) ?
    O2 C13 C12 . . 116.5(3) ?
    C14 C13 C12 . . 120.8(3) ?
    C13 C14 C15 . . 120.0(3) ?
    C13 C14 H14 . . 120.0 ?
    C15 C14 H14 . . 120.0 ?
    C16 C15 C14 . . 121.1(3) ?
    C16 C15 H15 . . 119.5 ?
    C14 C15 H15 . . 119.5 ?
    C15 C16 C17 . . 120.2(3) ?
    C15 C16 H16 . . 119.9 ?
    C17 C16 H16 . . 119.9 ?
    C16 C17 C12 . . 119.9(3) ?
    C16 C17 C18 . . 120.7(3) ?
    C12 C17 C18 . . 119.3(3) ?
    C19 C18 C17 . . 121.8(3) ?
    C19 C18 H18 . . 119.1 ?
    C17 C18 H18 . . 119.1 ?
    C18 C19 C20 . . 121.1(3) ?
    C18 C19 H19 . . 119.4 ?
    C20 C19 H19 . . 119.4 ?
    C21 C20 C11 . . 119.3(3) ?
    C21 C20 C19 . . 122.2(3) ?
    C11 C20 C19 . . 118.5(3) ?
    C22 C21 C20 . . 121.0(4) ?
    C22 C21 H21 . . 119.5 ?
    C20 C21 H21 . . 119.5 ?
    C21 C22 C23 . . 118.2(4) ?
    C21 C22 H22 . . 120.9 ?
    C23 C22 H22 . . 120.9 ?
    N2 C23 C22 . . 120.6(4) ?
    N2 C23 H23 . . 119.7 ?
    C22 C23 H23 . . 119.7 ?
    O3 C24 H24A . . 109.5 ?
    O3 C24 H24B . . 109.5 ?
    H24A C24 H24B . . 109.5 ?
    O3 C24 H24C . . 109.5 ?
    H24A C24 H24C . . 109.5 ?
    H24B C24 H24C . . 109.5 ?
    O4 C25 H25A . . 109.5 ?
    O4 C25 H25B . . 109.5 ?
    H25A C25 H25B . . 109.5 ?
    O4 C25 H25C . . 109.5 ?
    H25A C25 H25C . . 109.5 ?
    H25B C25 H25C . . 109.5 ?
loop_
    _geom_torsion_atom_site_label_1
    _geom_torsion_atom_site_label_2
    _geom_torsion_atom_site_label_3
    _geom_torsion_atom_site_label_4
    _geom_torsion_site_symmetry_1
    _geom_torsion_site_symmetry_2
    _geom_torsion_site_symmetry_3
    _geom_torsion_site_symmetry_4
    _geom_torsion
    _geom_torsion_publ_flag
    N1 Sn1 O1 C2 . . . . -5.0(2) ?
    Cl4 Sn1 O1 C2 . . . . -91.7(2) ?
    Cl2 Sn1 O1 C2 . . . . 174.1(2) ?
    Cl3 Sn1 O1 C2 . . . . 79.8(2) ?
    O1 Sn1 N1 C9 . . . . -178.4(3) ?
    Cl4 Sn1 N1 C9 . . . . -87.4(3) ?
    Cl2 Sn1 N1 C9 . . . . 178.4(2) ?
    Cl1 Sn1 N1 C9 . . . . 2.4(3) ?
    Cl3 Sn1 N1 C9 . . . . 90.3(3) ?
    O1 Sn1 N1 C1 . . . . 4.6(2) ?
    Cl4 Sn1 N1 C1 . . . . 95.7(2) ?
    Cl2 Sn1 N1 C1 . . . . 1.5(4) ?
    Cl1 Sn1 N1 C1 . . . . -174.57(19) ?
    Cl3 Sn1 N1 C1 . . . . -86.7(2) ?
    C9 N1 C1 C6 . . . . -0.7(5) ?
    Sn1 N1 C1 C6 . . . . 176.6(3) ?
    C9 N1 C1 C2 . . . . 178.8(3) ?
    Sn1 N1 C1 C2 . . . . -3.8(3) ?
    Sn1 O1 C2 C3 . . . . -175.9(2) ?
    Sn1 O1 C2 C1 . . . . 4.7(4) ?
    N1 C1 C2 O1 . . . . -0.2(4) ?
    C6 C1 C2 O1 . . . . 179.4(3) ?
    N1 C1 C2 C3 . . . . -179.6(3) ?
    C6 C1 C2 C3 . . . . 0.0(5) ?
    O1 C2 C3 C4 . . . . -179.5(3) ?
    C1 C2 C3 C4 . . . . -0.2(5) ?
    C2 C3 C4 C5 . . . . 0.3(5) ?
    C3 C4 C5 C6 . . . . -0.3(5) ?
    N1 C1 C6 C5 . . . . 179.5(3) ?
    C2 C1 C6 C5 . . . . 0.0(5) ?
    N1 C1 C6 C7 . . . . -0.5(5) ?
    C2 C1 C6 C7 . . . . 180.0(3) ?
    C4 C5 C6 C1 . . . . 0.2(5) ?
    C4 C5 C6 C7 . . . . -179.8(3) ?
    C1 C6 C7 C8 . . . . 1.2(5) ?
    C5 C6 C7 C8 . . . . -178.9(3) ?
    C6 C7 C8 C9 . . . . -0.6(5) ?
    C1 N1 C9 C8 . . . . 1.3(5) ?
    Sn1 N1 C9 C8 . . . . -175.4(2) ?
    C1 N1 C9 C10 . . . . -178.0(3) ?
    Sn1 N1 C9 C10 . . . . 5.3(5) ?
    C7 C8 C9 N1 . . . . -0.7(6) ?
    C7 C8 C9 C10 . . . . 178.6(4) ?
    C23 N2 C11 C20 . . . . 0.3(5) ?
    C23 N2 C11 C12 . . . . 179.5(3) ?
    N2 C11 C12 C17 . . . . -179.2(3) ?
    C20 C11 C12 C17 . . . . 0.0(5) ?
    N2 C11 C12 C13 . . . . 0.6(5) ?
    C20 C11 C12 C13 . . . . 179.8(3) ?
    C17 C12 C13 O2 . . . . -179.5(3) ?
    C11 C12 C13 O2 . . . . 0.7(5) ?
    C17 C12 C13 C14 . . . . 0.3(5) ?
    C11 C12 C13 C14 . . . . -179.4(3) ?
    O2 C13 C14 C15 . . . . -179.3(3) ?
    C12 C13 C14 C15 . . . . 0.8(5) ?
    C13 C14 C15 C16 . . . . -1.0(5) ?
    C14 C15 C16 C17 . . . . 0.0(5) ?
    C15 C16 C17 C12 . . . . 1.2(5) ?
    C15 C16 C17 C18 . . . . 179.7(3) ?
    C13 C12 C17 C16 . . . . -1.3(5) ?
    C11 C12 C17 C16 . . . . 178.4(3) ?
    C13 C12 C17 C18 . . . . -179.9(3) ?
    C11 C12 C17 C18 . . . . -0.1(5) ?
    C16 C17 C18 C19 . . . . -179.2(3) ?
    C12 C17 C18 C19 . . . . -0.7(5) ?
    C17 C18 C19 C20 . . . . 1.5(6) ?
    N2 C11 C20 C21 . . . . 0.1(5) ?
    C12 C11 C20 C21 . . . . -179.2(3) ?
    N2 C11 C20 C19 . . . . -179.9(3) ?
    C12 C11 C20 C19 . . . . 0.8(5) ?
    C18 C19 C20 C21 . . . . 178.4(3) ?
    C18 C19 C20 C11 . . . . -1.6(5) ?
    C11 C20 C21 C22 . . . . -0.6(5) ?
    C19 C20 C21 C22 . . . . 179.4(4) ?
    C20 C21 C22 C23 . . . . 0.9(6) ?
    C11 N2 C23 C22 . . . . 0.0(6) ?
    C21 C22 C23 N2 . . . . -0.5(6) ?
loop_
    _geom_hbond_atom_site_label_D
    _geom_hbond_atom_site_label_H
    _geom_hbond_atom_site_label_A
    _geom_hbond_site_symmetry_A
    _geom_hbond_distance_DH
    _geom_hbond_distance_HA
    _geom_hbond_distance_DA
    _geom_hbond_angle_DHA
    _geom_hbond_publ_flag
    O2 H2 O3 . 0.840(10)
                       1.75(2) 2.570(3) 164(5) yes
    O3 H3 O1 . 0.840(10)
                       1.94(2) 2.746(3) 162(4) yes
    N2 H1 O4 . 0.890(10)
                       2.09(3) 2.816(4) 138(3) yes
