# Supplementary material for: 10-Hy­droxy­benzo[h]quinolinium tetra­chlorido(2-methyl­quinolin-8-olato-κ2 N,O)stannate(IV) methanol disolvate
Source: Acta Crystallogr Sect E Struct Rep Online. 2011 Aug 11;67(Pt 9):m1223. doi: 10.1107/S1600536811031461 (PMC3200771; doi:10.1107/S1600536811031461)
Supplement: Supplementary file 2 [file e-67-m1223-Isup2.hkl]

# 
# h,k,l, Fc-squared, Fo-squared, sigma(Fo-squared) and status flag 
# 
data_I
_shelx_title '  P-1' 
_shelx_refln_list_code          4 
_shelx_F_calc_maximum      221.06 
_exptl_crystal_F_000       680.00 
_reflns_d_resolution_high  0.7699 
 
loop_ 
 _symmetry_equiv_pos_as_xyz 
 'x, y, z' 
 '-x, -y, -z' 
 
_cell_length_a     7.5645 
_cell_length_b    10.1112 
_cell_length_c    17.7837 
_cell_angle_alpha  98.105 
_cell_angle_beta   95.653 
_cell_angle_gamma  97.509 
 
_shelx_F_squared_multiplier     1.000 
 
loop_ 
 _refln_index_h 
 _refln_index_k 
 _refln_index_l 
 _refln_F_squared_calc 
 _refln_F_squared_meas 
 _refln_F_squared_sigma 
 _refln_observed_status 
   1   0   0     7690.74     7766.96    115.24 o 
   2   0   0     4577.61     4854.17     58.04 o 
   3   0   0     3897.92     3882.36     52.72 o 
   4   0   0    19693.26    19331.53    212.34 o 
   5   0   0     1644.78     1631.75     42.61 o 
   6   0   0       90.02       94.10     11.53 o 
   7   0   0      632.50      600.98     38.92 o 
   8   0   0     1514.06     1516.25     71.64 o 
   9   0   0      491.94      490.55     42.37 o 
  -9   1   0       73.79       98.65     45.81 o 
  -8   1   0      310.50      353.04     38.62 o 
  -7   1   0      485.97      484.11     27.27 o 
  -6   1   0     1545.18     1524.38     35.54 o 
  -5   1   0      371.84      452.08     36.23 o 
  -4   1   0     5280.59     5120.19     68.40 o 
  -3   1   0     4143.05     3973.30     52.14 o 
  -2   1   0     2301.76     2265.51     27.60 o 
  -1   1   0      374.53      367.55     18.07 o 
   1   1   0     8140.97     7757.93    190.26 o 
   2   1   0      148.08      173.25     17.50 o 
   3   1   0      136.42      137.85      9.19 o 
   4   1   0    13295.83    13329.39    174.15 o 
   5   1   0     3711.27     3772.25     70.59 o 
   6   1   0       23.56       16.07      7.49 o 
   7   1   0       37.55       39.99     20.73 o 
   8   1   0     1245.76     1284.59     65.77 o 
   9   1   0     1060.02     1014.33     62.42 o 
  -9   2   0      291.91      274.73     41.47 o 
  -8   2   0      100.21      115.59     24.88 o 
  -7   2   0       11.64       10.43      5.87 o 
  -6   2   0     1087.68     1098.28     28.27 o 
  -5   2   0     3747.13     3905.49     64.43 o 
  -4   2   0      817.70      805.30     18.98 o 
  -3   2   0      258.83      263.10      8.98 o 
  -2   2   0      371.36      469.52     25.08 o 
  -1   2   0      873.38      953.54     24.77 o 
   0   2   0     1184.70     1191.28     27.90 o 
   1   2   0     7521.92     7524.23    192.82 o 
   2   2   0      913.76      988.79     48.09 o 
   3   2   0        6.58        2.49      9.55 o 
   4   2   0      473.85      470.31     22.78 o 
   5   2   0     2112.79     2015.12     57.31 o 
   6   2   0        3.98        6.90      9.66 o 
   7   2   0       39.78       17.09     12.94 o 
   8   2   0      114.10      110.68     24.55 o 
   9   2   0      649.07      697.61     53.64 o 
  -9   3   0      818.28      862.41     75.01 o 
  -8   3   0      164.55      139.54     20.52 o 
  -7   3   0       32.19       21.80     15.12 o 
  -6   3   0      228.37      247.03     12.51 o 
  -5   3   0     3592.34     3495.60     57.16 o 
  -4   3   0      311.98      346.85     12.42 o 
  -3   3   0      361.91      360.32      8.20 o 
  -2   3   0       23.55       27.07      4.37 o 
  -1   3   0    12749.64    12420.03    210.11 o 
   0   3   0     1599.89     1613.12     38.95 o 
   1   3   0     1280.45     1258.90     53.79 o 
   2   3   0      325.02      328.75     28.79 o 
   3   3   0     2937.79     2875.38    110.37 o 
   4   3   0     1670.71     1732.27     63.28 o 
   5   3   0     1505.07     1493.01     61.69 o 
   6   3   0      761.92      760.74     37.36 o 
   7   3   0      138.40      140.31     24.52 o 
   8   3   0       16.05       53.55     46.68 o 
   9   3   0      266.44      262.73     37.40 o 
  -9   4   0     2999.96     3195.12    156.75 o 
  -8   4   0      771.61      819.54     44.97 o 
  -7   4   0      273.24      284.64     21.89 o 
  -6   4   0        3.49       54.03      8.82 o 
  -5   4   0    10913.37    11021.68    145.19 o 
  -4   4   0     2436.20     2461.16    105.98 o 
  -3   4   0     1963.56     2011.24     73.99 o 
  -2   4   0       83.10      124.38     10.73 o 
  -1   4   0    28209.98    28506.87    811.38 o 
   0   4   0    13467.61    13541.22    327.15 o 
   1   4   0      368.77      324.36     19.59 o 
   2   4   0      946.83      919.35     53.77 o 
   3   4   0     5791.35     5914.44    189.77 o 
   4   4   0     3143.66     3043.10    247.00 o 
   5   4   0      474.29      427.50     27.26 o 
   6   4   0      973.48     1005.77     56.47 o 
   7   4   0      224.21      228.57     31.15 o 
   8   4   0       21.58      115.25     28.56 o 
  -9   5   0       30.40       91.01     31.85 o 
  -8   5   0      807.68      767.26     69.57 o 
  -7   5   0      815.02      792.86     39.44 o 
  -6   5   0       91.45      115.69     25.88 o 
  -5   5   0     4287.27     4193.08     99.36 o 
  -4   5   0     9226.78     9072.09    415.83 o 
  -3   5   0       29.24       59.99      8.58 o 
  -2   5   0       28.25       53.61      5.31 o 
  -1   5   0     5951.90     5690.72    218.71 o 
   0   5   0     6354.50     5910.14    248.55 o 
   1   5   0      212.38      208.01     17.21 o 
   2   5   0      330.55      288.70     31.70 o 
   3   5   0     3374.71     3218.26    105.99 o 
   4   5   0     3753.99     3851.37    154.85 o 
   5   5   0      196.07      205.04     26.61 o 
   6   5   0      429.82      433.79     39.62 o 
   7   5   0     1318.46     1294.21     71.80 o 
   8   5   0     1445.96     1635.66    109.44 o 
  -9   6   0      351.59      386.88     56.27 o 
  -8   6   0      639.46      713.15     69.62 o 
  -7   6   0       99.26       91.86     22.10 o 
  -6   6   0      945.38      911.22     40.21 o 
  -5   6   0      235.23      263.15     18.05 o 
  -4   6   0     4251.01     4059.55    271.36 o 
  -3   6   0      106.76      139.55     12.43 o 
  -2   6   0      285.07      299.32     14.99 o 
  -1   6   0      183.62      169.84     22.94 o 
   0   6   0     6225.89     6367.46    259.86 o 
   1   6   0      345.52      362.78     34.07 o 
   2   6   0        6.14       -0.78     11.59 o 
   3   6   0      579.16      620.59     54.07 o 
   4   6   0     1919.26     2021.33    109.35 o 
   5   6   0      843.67      859.41     52.80 o 
   6   6   0      122.37      149.73     26.30 o 
   7   6   0      179.33      209.49     33.04 o 
  -8   7   0       24.89       10.01     15.27 o 
  -7   7   0        2.70       26.74     18.69 o 
  -6   7   0     1047.33      952.91     75.79 o 
  -5   7   0        1.80       -1.67      4.02 o 
  -4   7   0     1071.14     1033.89     72.33 o 
  -3   7   0      154.25      158.08     17.64 o 
  -2   7   0      628.86      566.95     22.23 o 
  -1   7   0     1029.54      954.84     48.47 o 
   0   7   0     1128.88      694.13    411.81 o 
   1   7   0      463.51      503.87     43.58 o 
   2   7   0     1865.75     1737.76    123.81 o 
   3   7   0     3215.19     3336.71    143.75 o 
   4   7   0      182.98      181.40     37.13 o 
   5   7   0     1171.48     1333.95     69.26 o 
   6   7   0      494.88      534.29     49.51 o 
   7   7   0        0.25       25.70     17.69 o 
  -8   8   0       31.42       47.72     23.04 o 
  -7   8   0       43.18       55.35     23.07 o 
  -6   8   0      464.94      524.56     58.74 o 
  -5   8   0     2831.85     2590.88    131.97 o 
  -4   8   0        7.86       24.93     11.39 o 
  -3   8   0      105.54       93.01     14.01 o 
  -2   8   0     2114.80     2000.56    109.88 o 
  -1   8   0     2001.49     1874.66    149.67 o 
   0   8   0        1.79        2.62     12.17 o 
   1   8   0      921.24      909.02     54.77 o 
   2   8   0     1287.86     1283.17     81.43 o 
   3   8   0      700.73      705.53     65.57 o 
   4   8   0      508.47      428.15     55.47 o 
   5   8   0     1708.58     1764.39     84.99 o 
   6   8   0      585.38      628.32     54.52 o 
  -7   9   0      116.25       76.67     29.50 o 
  -6   9   0      570.47      644.94     67.44 o 
  -5   9   0     3073.16     2980.83    149.90 o 
  -4   9   0     1094.00      947.49     79.76 o 
  -3   9   0       97.96       37.51     17.26 o 
  -2   9   0      578.74      536.69     25.74 o 
  -1   9   0     5803.17     4606.43   1301.40 o 
   0   9   0      354.72      337.07     45.91 o 
   1   9   0      476.38      526.98     38.47 o 
   2   9   0     1430.53     1425.98     90.18 o 
   3   9   0     1818.60     1939.75    114.62 o 
   4   9   0      253.48      295.64     49.86 o 
   5   9   0        1.78       -0.25     20.68 o 
  -7  10   0      149.75      152.19     40.78 o 
  -6  10   0       52.82       63.73     28.50 o 
  -5  10   0     1744.71     1726.89    116.10 o 
  -4  10   0      906.28     1019.41     87.55 o 
  -3  10   0       60.71      120.40     33.11 o 
  -2  10   0       99.57      101.03     18.74 o 
  -1  10   0     1762.63     1868.23    119.30 o 
   0  10   0     2312.67     2485.81    140.78 o 
   1  10   0       67.96       78.77     28.96 o 
   2  10   0      115.53      126.64     23.37 o 
   3  10   0      504.99      536.17     61.67 o 
   4  10   0      616.81      698.75     53.96 o 
  -5  11   0      389.96      394.96     58.51 o 
  -4  11   0      283.61      251.57     47.88 o 
  -3  11   0      568.87      620.00     70.45 o 
  -2  11   0      648.78      598.97     69.27 o 
  -1  11   0      148.63      128.19     36.15 o 
   0  11   0      547.10      651.50     73.23 o 
   1  11   0      833.37      894.61     88.00 o 
   2  11   0      345.41      319.48     54.48 o 
   3  11   0      130.72      170.23     41.57 o 
  -4  12   0       98.53       96.37     36.21 o 
  -3  12   0      300.09      404.58     61.67 o 
  -2  12   0     1346.56     1626.03    121.75 o 
  -1  12   0       54.74       34.06     32.34 o 
   0  12   0      293.81      245.66     53.08 o 
   1  12   0      986.06     1126.31    104.59 o 
   2  12   0      864.84      965.99     98.64 o 
  -2 -12   1      139.29      149.70     43.58 o 
  -1 -12   1        2.45       15.61     29.44 o 
   0 -12   1      474.39      628.88     77.94 o 
   1 -12   1     2545.60     3063.38    173.64 o 
   2 -12   1      380.18      476.04     66.51 o 
   3 -12   1      112.12      115.90     36.47 o 
   4 -12   1      702.09      873.28     90.56 o 
  -4 -11   1        0.55      -47.12     31.41 o 
  -3 -11   1      997.76     1007.75     64.31 o 
  -2 -11   1      338.78      359.66     37.22 o 
  -1 -11   1      139.04      144.30     39.96 o 
   0 -11   1       12.30      -10.31     20.26 o 
   1 -11   1     2027.59     2236.16    139.48 o 
   2 -11   1      509.04      533.40     67.14 o 
   3 -11   1        3.69       35.21     23.78 o 
   4 -11   1        4.40       33.27     21.54 o 
   5 -11   1     1408.47     1300.92    104.33 o 
   6 -11   1      376.76      339.54     57.83 o 
  -4 -10   1     1089.38     1025.64     91.21 o 
  -3 -10   1        0.03      -26.52     21.62 o 
  -2 -10   1      348.99      347.54     34.32 o 
  -1 -10   1      164.52      158.69     38.00 o 
   0 -10   1     1201.95     1181.58    136.20 o 
   1 -10   1      156.74      106.42     33.10 o 
   2 -10   1      183.60      270.98     28.49 o 
   3 -10   1      251.84      324.31     50.33 o 
   4 -10   1      610.58      587.41     66.49 o 
   5 -10   1        3.28        7.30     17.27 o 
   6 -10   1      852.52      815.54     80.38 o 
   7 -10   1       51.36       35.84     21.51 o 
  -5  -9   1      148.83      184.89     46.55 o 
  -4  -9   1     2133.15     2120.62    127.37 o 
  -3  -9   1      906.09      932.53     78.03 o 
  -2  -9   1        0.34       -4.49     20.99 o 
  -1  -9   1      758.90      753.11     45.78 o 
   0  -9   1     6893.96     6737.79    386.54 o 
   1  -9   1      771.20      334.76    452.81 o 
   2  -9   1     1150.66     1048.96     44.97 o 
   3  -9   1      207.96      257.73     24.98 o 
   4  -9   1     2666.52     2535.51    135.48 o 
   5  -9   1      813.73      762.74     70.83 o 
   6  -9   1      373.93      328.97     50.35 o 
   7  -9   1      592.67      555.93     65.20 o 
  -6  -8   1      128.40      138.89     39.91 o 
  -5  -8   1       65.88       95.98     36.77 o 
  -4  -8   1     1486.66     1483.34    100.48 o 
  -3  -8   1     1155.81     1113.34     80.89 o 
  -2  -8   1        6.23       -2.73     16.76 o 
  -1  -8   1      517.85      506.48     70.27 o 
   0  -8   1     5871.14     6204.05    145.61 o 
   1  -8   1     4009.62     4095.33    196.22 o 
   2  -8   1      368.26      402.08     20.79 o 
   3  -8   1      844.96      841.97     41.38 o 
   4  -8   1     4891.19     4694.69    139.56 o 
   5  -8   1     3854.02     3619.31    160.46 o 
   6  -8   1      171.88      215.26     36.79 o 
   7  -8   1      193.26      248.33     44.10 o 
   8  -8   1      491.44      489.78     61.47 o 
  -7  -7   1      270.22      280.53     38.82 o 
  -6  -7   1      191.01      177.65     28.54 o 
  -5  -7   1      410.82      369.30     50.02 o 
  -4  -7   1     2621.47     2765.52    135.64 o 
  -3  -7   1     3154.17     3118.54    137.63 o 
  -2  -7   1      110.30      101.60     17.15 o 
  -1  -7   1       44.89       33.93     14.31 o 
   0  -7   1     3457.16     2442.96   1002.26 o 
   1  -7   1     5179.51     5341.45    220.69 o 
   2  -7   1        5.92       25.76      5.86 o 
   3  -7   1      752.03      762.10     36.31 o 
   4  -7   1      164.97      159.31     23.35 o 
   5  -7   1      908.99      811.10     36.18 o 
   6  -7   1       40.98       24.17     19.21 o 
   7  -7   1       57.25       64.46     23.43 o 
   8  -7   1      228.56      226.59     42.93 o 
  -7  -6   1      177.26      135.60     27.85 o 
  -6  -6   1      242.36      255.93     32.82 o 
  -5  -6   1      581.88      553.43     59.71 o 
  -4  -6   1      128.24      176.01     33.82 o 
  -3  -6   1     1732.01     1673.54     91.19 o 
  -2  -6   1       70.37       88.84     14.51 o 
  -1  -6   1     2621.85     1618.13   1582.71 o 
   0  -6   1        1.71        4.04      6.06 o 
   1  -6   1     8288.88     8553.26    196.22 o 
   2  -6   1       20.23       30.59      7.30 o 
   3  -6   1      309.19      349.62     19.49 o 
   4  -6   1      214.71      207.31     16.74 o 
   5  -6   1     3366.34     3269.54    184.49 o 
   6  -6   1     1512.04     1548.40     53.49 o 
   7  -6   1      139.42      142.13     24.12 o 
   8  -6   1      111.94       79.31     27.53 o 
   9  -6   1      763.45      696.35     73.52 o 
  -8  -5   1      455.45      380.97     43.95 o 
  -7  -5   1       63.56       89.29     22.71 o 
  -6  -5   1       11.56      -16.40     14.64 o 
  -5  -5   1     3026.11     2918.72    137.71 o 
  -4  -5   1     1545.33     1645.28     92.38 o 
  -3  -5   1      474.21      500.34     32.61 o 
  -2  -5   1      336.22      315.10     32.71 o 
  -1  -5   1      915.44      817.43     52.42 o 
   0  -5   1     2246.56     2294.26     73.10 o 
   1  -5   1        2.93        6.13      4.19 o 
   2  -5   1     3371.00     2987.96    289.16 o 
   3  -5   1     1770.25     1715.74     50.62 o 
   4  -5   1     3216.04     3158.36    136.15 o 
   5  -5   1     1077.86     1095.20     51.68 o 
   6  -5   1     1567.32     1578.92     55.90 o 
   7  -5   1       48.61       38.78     12.11 o 
   8  -5   1      546.15      628.51     62.35 o 
   9  -5   1       31.41       49.64     24.88 o 
  -8  -4   1     1330.37     1402.36     81.24 o 
  -7  -4   1      139.44      156.41     28.19 o 
  -6  -4   1       27.73       23.63     13.98 o 
  -5  -4   1     3206.09     3203.38     97.15 o 
  -4  -4   1     9430.32     9259.92    197.64 o 
  -3  -4   1       24.24       31.60     15.91 o 
  -2  -4   1      243.39      267.43     28.09 o 
  -1  -4   1     6010.48     5957.44    172.65 o 
   0  -4   1    21706.96    21491.80    632.48 o 
   1  -4   1      156.06      152.95      7.34 o 
   2  -4   1        4.71       13.75      4.87 o 
   3  -4   1     1705.87     1577.49     34.21 o 
   4  -4   1     5456.12     5379.39    137.09 o 
   5  -4   1       27.60       82.16      7.98 o 
   6  -4   1     1004.78      993.50     28.95 o 
   7  -4   1      394.61      403.44     22.21 o 
   8  -4   1      234.14      272.64     39.39 o 
   9  -4   1      169.15      127.18     35.49 o 
  -9  -3   1      248.43      283.46     98.70 o 
  -8  -3   1     1061.96     1125.70     65.90 o 
  -7  -3   1      345.27      337.99     33.63 o 
  -6  -3   1       66.74       48.92     15.21 o 
  -5  -3   1      321.27      334.67     22.57 o 
  -4  -3   1     7473.57     7346.46    161.15 o 
  -3  -3   1      529.00      500.62     40.04 o 
  -2  -3   1      135.15      122.00     17.68 o 
  -1  -3   1       79.90      109.50     10.11 o 
   0  -3   1    21248.39    21479.18    520.21 o 
   1  -3   1      522.09      471.43     11.53 o 
   2  -3   1      155.08      130.96      7.28 o 
   3  -3   1      230.82      221.73      7.78 o 
   4  -3   1     2597.91     2451.74     38.68 o 
   5  -3   1      611.23      601.18     19.98 o 
   6  -3   1       96.05      100.00     10.02 o 
   7  -3   1      356.24      387.60     34.63 o 
   8  -3   1      368.59      359.92     30.56 o 
   9  -3   1      244.71      339.59     46.37 o 
  -9  -2   1        4.25       21.96     44.44 o 
  -8  -2   1      665.98      660.31     48.13 o 
  -7  -2   1       83.79      100.39     18.71 o 
  -6  -2   1      470.50      488.62     28.29 o 
  -5  -2   1      480.45      487.04     29.94 o 
  -4  -2   1     5853.68     5090.42    503.30 o 
  -3  -2   1     1372.45     1262.09     62.07 o 
  -2  -2   1       91.90      133.39     17.44 o 
  -1  -2   1       31.10       43.41      8.82 o 
   0  -2   1     3265.44     3261.39     61.29 o 
   1  -2   1     7735.58     7809.33    159.83 o 
   2  -2   1     1059.82     1097.08     17.88 o 
   3  -2   1     1217.67     1225.13     19.75 o 
   4  -2   1     4584.97     4393.61     54.17 o 
   5  -2   1     4202.54     4164.17     57.50 o 
   6  -2   1      444.35      465.14     19.92 o 
   7  -2   1       15.25       15.95      6.27 o 
   8  -2   1      647.11      649.94     41.32 o 
   9  -2   1      391.15      425.61     52.46 o 
  -9  -1   1      342.81      293.97     35.30 o 
  -8  -1   1       29.25       67.42     20.19 o 
  -7  -1   1      137.93      111.33     18.68 o 
  -6  -1   1      446.61      453.00     26.05 o 
  -5  -1   1     2591.41     2632.34     69.30 o 
  -4  -1   1     2548.63     2763.90     90.31 o 
  -3  -1   1     3157.62     3075.41    116.72 o 
  -2  -1   1    11260.20    11988.24    208.40 o 
  -1  -1   1        3.14       23.67      6.03 o 
   1  -1   1    12278.31    12204.97    199.91 o 
   2  -1   1      334.75      318.25      7.78 o 
   3  -1   1     1053.62      964.78     17.77 o 
   4  -1   1     1135.77     1135.11     27.83 o 
   5  -1   1     8339.02     8313.25     99.18 o 
   6  -1   1      187.72      190.02     13.76 o 
   7  -1   1      247.57      243.20     16.73 o 
   8  -1   1      101.01       86.82     20.51 o 
   9  -1   1     1545.79     1472.07    100.72 o 
  -9   0   1     2377.18     2285.87    135.88 o 
  -8   0   1       50.04       59.03     46.36 o 
  -7   0   1        0.09       -4.43     23.46 o 
  -6   0   1      591.53      637.47     25.94 o 
  -5   0   1     8154.54     8166.87    137.37 o 
  -4   0   1       46.55      152.24     10.61 o 
  -3   0   1     1211.28     1215.57     38.49 o 
  -2   0   1    13297.64    13161.30    182.29 o 
  -1   0   1    15273.97    15983.26    259.62 o 
   1   0   1     1406.08     1391.47     20.42 o 
   2   0   1     2888.52     2873.76     34.84 o 
   3   0   1     2503.26     2481.52     39.93 o 
   4   0   1       15.18       73.56      7.09 o 
   5   0   1     3684.09     3605.83     74.65 o 
   6   0   1     3873.37     3842.53     85.27 o 
   7   0   1       11.20       20.26     10.57 o 
   8   0   1     1741.53     1623.89     71.52 o 
   9   0   1      895.29      801.23     75.46 o 
  -9   1   1      936.85      963.00     54.53 o 
  -8   1   1      605.59      642.08     41.90 o 
  -7   1   1       25.29       27.20      7.37 o 
  -6   1   1       26.46       31.64      6.58 o 
  -5   1   1     8105.69     8199.87    116.71 o 
  -4   1   1     5485.37     5679.25    103.30 o 
  -3   1   1       44.12       77.70      5.60 o 
  -2   1   1      103.91       99.81      5.03 o 
  -1   1   1    16571.47    16380.16    907.36 o 
   0   1   1    15478.08    15477.45    353.74 o 
   1   1   1     2539.57     2574.17     54.21 o 
   2   1   1     2669.13     2650.64     62.06 o 
   3   1   1     2153.97     2218.06     41.59 o 
   4   1   1     3316.44     3388.24     99.82 o 
   5   1   1      151.15      154.54     15.54 o 
   6   1   1     1372.77     1336.52     57.55 o 
   7   1   1      724.63      728.85     35.59 o 
   8   1   1      417.42      438.91     38.88 o 
   9   1   1        0.62       -5.36     15.34 o 
  -9   2   1      493.69      533.25     38.49 o 
  -8   2   1     1344.73     1279.43     46.83 o 
  -7   2   1       16.38       17.21      7.43 o 
  -6   2   1      688.76      658.33     21.65 o 
  -5   2   1      612.60      556.45     19.31 o 
  -4   2   1     5603.11     5481.07     70.54 o 
  -3   2   1       81.75       70.97      4.57 o 
  -2   2   1     3030.25     2900.66     43.14 o 
  -1   2   1     9194.77     8399.34    211.60 o 
   0   2   1     9475.64     9602.86    133.74 o 
   1   2   1     1284.37     1212.48     48.77 o 
   2   2   1     1000.62      968.66     48.38 o 
   3   2   1     2940.04     3011.05     78.46 o 
   4   2   1     1391.70     1493.84     37.43 o 
   5   2   1      829.28      805.49     33.35 o 
   6   2   1        1.03       -0.08      7.27 o 
   7   2   1      241.58      247.47     28.79 o 
   8   2   1      328.86      291.54     34.14 o 
   9   2   1       27.53       57.29     20.71 o 
  -9   3   1      251.90      324.78     48.05 o 
  -8   3   1      821.13      799.87     35.19 o 
  -7   3   1      345.59      305.77     16.83 o 
  -6   3   1     1385.60     1441.82     31.98 o 
  -5   3   1      414.48      454.66     17.31 o 
  -4   3   1    10230.40    10152.52     93.92 o 
  -3   3   1      813.33      768.57     19.45 o 
  -2   3   1     1857.95     1809.52     31.53 o 
  -1   3   1     1631.23     1643.75     45.68 o 
   0   3   1    25542.49    25151.85    522.13 o 
   1   3   1     1413.33     1450.95     60.05 o 
   2   3   1     3968.76     3981.57    129.47 o 
   3   3   1       29.10        5.53      9.74 o 
   4   3   1     2667.99     2496.67     63.56 o 
   5   3   1     1835.60     1797.11     69.17 o 
   6   3   1      819.39      870.46     39.02 o 
   7   3   1      455.97      465.64     47.32 o 
   8   3   1      442.03      476.28     44.31 o 
   9   3   1      410.76      462.79     47.60 o 
  -9   4   1       20.71       49.80     24.54 o 
  -8   4   1      329.65      354.85     28.66 o 
  -7   4   1      347.71      367.00     24.47 o 
  -6   4   1     2061.59     2183.97     42.05 o 
  -5   4   1     1039.42     1132.58     29.55 o 
  -4   4   1     1301.02     1223.52     22.71 o 
  -3   4   1    10629.40     9730.71    261.16 o 
  -2   4   1     3690.88     4008.10     71.28 o 
  -1   4   1      283.05      285.80     19.65 o 
   0   4   1     4340.75     4430.60    141.35 o 
   1   4   1    13650.18    13366.13    695.13 o 
   2   4   1     1659.55     1713.24     78.15 o 
   3   4   1       58.17       67.04     18.73 o 
   4   4   1     3973.32     4022.19    110.52 o 
   5   4   1     1850.40     1867.55     58.05 o 
   6   4   1      494.25      516.24     41.33 o 
   7   4   1        0.07       20.65     19.58 o 
   8   4   1      919.81     1006.24     66.47 o 
  -9   5   1     1167.26     1196.78     95.71 o 
  -8   5   1        9.24       37.36     21.79 o 
  -7   5   1        5.99        8.91      8.41 o 
  -6   5   1      902.86      863.85     35.48 o 
  -5   5   1     3221.09     3187.61     76.53 o 
  -4   5   1      105.52      144.96     10.07 o 
  -3   5   1      221.00      213.59     15.03 o 
  -2   5   1     6096.48     6080.16    115.84 o 
  -1   5   1     8757.50     9564.73    291.96 o 
   0   5   1      421.46      378.85     17.78 o 
   1   5   1     7155.80     7326.07    342.31 o 
   2   5   1     3439.63     3603.02    132.51 o 
   3   5   1      338.47      345.83     27.42 o 
   4   5   1      624.78      623.77     40.84 o 
   5   5   1     2246.81     2195.85     84.84 o 
   6   5   1     1371.03     1453.61     72.06 o 
   7   5   1        3.18      -15.98     16.55 o 
   8   5   1      179.02      236.78     37.93 o 
  -9   6   1     1021.88     1073.22     92.92 o 
  -8   6   1      296.99      264.83     45.09 o 
  -7   6   1      171.87      121.05     28.47 o 
  -6   6   1       45.58       35.71     20.34 o 
  -5   6   1     1665.05     1603.26     91.26 o 
  -4   6   1     1313.15     1197.28     36.83 o 
  -3   6   1      115.95      121.29     10.78 o 
  -2   6   1       29.91       34.08      9.15 o 
  -1   6   1     2599.65     2420.28    105.88 o 
   0   6   1      226.00      236.86     15.45 o 
   1   6   1      138.71      119.49     21.18 o 
   2   6   1     1784.22     1761.73    113.61 o 
   3   6   1     1531.96     1494.96     86.52 o 
   4   6   1      182.89      238.84     27.11 o 
   5   6   1       20.26      -14.79     13.57 o 
   6   6   1      368.95      421.00     40.75 o 
   7   6   1      352.81      379.76     42.21 o 
  -8   7   1      605.08      619.23     66.02 o 
  -7   7   1     1745.66     1905.14    116.33 o 
  -6   7   1      695.22      733.07     67.63 o 
  -5   7   1     2707.01     2605.39     62.16 o 
  -4   7   1     2295.42     2062.32     76.04 o 
  -3   7   1     1729.12     1364.96    200.60 o 
  -2   7   1      103.52      103.55      9.65 o 
  -1   7   1      851.02      807.13    124.81 o 
   0   7   1     3695.42     1400.90   1954.55 o 
   1   7   1     1471.44     1487.44     89.13 o 
   2   7   1       93.15      103.24     25.36 o 
   3   7   1        6.82       19.80     19.45 o 
   4   7   1      165.11      169.43     25.44 o 
   5   7   1      441.92      532.66     44.35 o 
   6   7   1        1.07        7.16     16.93 o 
  -8   8   1      597.89      611.25     69.37 o 
  -7   8   1      475.65      462.80     58.23 o 
  -6   8   1       37.21       60.26     26.44 o 
  -5   8   1     1841.96     1851.52    110.05 o 
  -4   8   1     2762.02     2508.67     96.15 o 
  -3   8   1     1472.39     1324.86    117.87 o 
  -2   8   1     1206.82     1199.56     46.29 o 
  -1   8   1     1439.30      969.02    452.80 o 
   0   8   1     3347.33     3639.87    157.05 o 
   1   8   1     3057.12     3189.58    226.33 o 
   2   8   1      198.89      190.66     33.81 o 
   3   8   1     2498.33     2652.71    132.64 o 
   4   8   1     1549.02     1728.02     79.30 o 
   5   8   1      806.84      973.70     63.29 o 
   6   8   1       46.32       64.48     23.58 o 
  -7   9   1      660.47      599.34     67.50 o 
  -6   9   1     1004.68     1034.11     87.75 o 
  -5   9   1       14.20       45.51     27.20 o 
  -4   9   1     2334.80     2131.54    122.18 o 
  -3   9   1     3061.19     2644.09    217.90 o 
  -2   9   1      206.39      296.22     19.33 o 
  -1   9   1      967.96     1072.81     83.71 o 
   0   9   1     2116.56     2118.25    272.96 o 
   1   9   1     3565.68     3985.60    176.20 o 
   2   9   1     1153.72     1206.91     61.26 o 
   3   9   1      242.47      270.59     45.32 o 
   4   9   1     1637.93     1783.05     84.21 o 
   5   9   1     2545.02     2713.78    176.05 o 
  -7  10   1        0.59        3.01     17.21 o 
  -6  10   1     1192.53     1163.68     96.99 o 
  -5  10   1      311.87      336.03     51.60 o 
  -4  10   1        5.75        8.83     17.18 o 
  -3  10   1      285.24      304.00     49.14 o 
  -2  10   1     1580.89     1570.66     82.44 o 
  -1  10   1      549.58      427.90     62.24 o 
   0  10   1      200.16      166.49     37.18 o 
   1  10   1      348.16      336.73     53.06 o 
   2  10   1      853.40      961.64     85.26 o 
   3  10   1       28.31       60.60     17.81 o 
   4  10   1       83.34       49.92     29.29 o 
  -5  11   1      829.97      959.91     89.16 o 
  -4  11   1      456.99      428.70     58.29 o 
  -3  11   1      181.02      196.29     41.92 o 
  -2  11   1      455.28      447.37     58.54 o 
  -1  11   1      429.40      518.19     65.89 o 
   0  11   1      418.11      472.77     62.41 o 
   1  11   1       17.87       22.37     28.45 o 
   2  11   1      580.32      647.24     75.39 o 
   3  11   1      149.60      166.46     27.57 o 
  -3  12   1      524.66      550.48     71.01 o 
  -2  12   1       79.80       59.65     28.84 o 
  -1  12   1      904.54      971.31     95.02 o 
   0  12   1     1342.12     1552.85    120.86 o 
   1  12   1      812.95      903.59     94.93 o 
   2  12   1      144.71      181.25     29.67 o 
  -2 -12   2      585.55      586.07     66.43 o 
  -1 -12   2      321.85      340.80     60.62 o 
   0 -12   2     1834.64     1774.26    132.00 o 
   1 -12   2      199.05      172.97     46.40 o 
   2 -12   2      882.21      938.34     92.35 o 
   3 -12   2      269.28      268.60     51.36 o 
   4 -12   2     1271.13     1349.78    111.99 o 
  -4 -11   2     1024.56     1060.94     96.86 o 
  -3 -11   2      516.78      640.64     71.88 o 
  -2 -11   2       14.55       -5.90     12.11 o 
  -1 -11   2      220.46      231.60     29.90 o 
   0 -11   2     1295.45     1183.38    100.35 o 
   1 -11   2     1086.82     1087.90     96.47 o 
   2 -11   2       77.08       40.91     31.30 o 
   3 -11   2      352.31      361.61     54.79 o 
   4 -11   2      427.91      357.92     54.41 o 
   5 -11   2      714.00      674.69     75.66 o 
   6 -11   2      122.76      125.28     36.07 o 
  -4 -10   2      357.18      360.71     55.84 o 
  -3 -10   2     1055.81     1136.63     87.80 o 
  -2 -10   2       64.45       49.44     24.44 o 
  -1 -10   2      672.52      774.80     48.50 o 
   0 -10   2      310.60      327.35     24.83 o 
   1 -10   2     3757.18     4115.73    189.41 o 
   2 -10   2      542.25      543.86     40.04 o 
   3 -10   2       12.84        5.88     20.45 o 
   4 -10   2      511.83      544.44     64.96 o 
   5 -10   2     2347.05     1974.55    122.74 o 
   6 -10   2      357.68      398.22     57.06 o 
   7 -10   2       48.40       45.01     19.96 o 
  -5  -9   2     1399.80     1504.19    112.30 o 
  -4  -9   2      147.73      159.40     40.75 o 
  -3  -9   2     1820.31     1948.87    113.80 o 
  -2  -9   2      436.50      440.78     48.96 o 
  -1  -9   2     1737.63     1721.52     92.51 o 
   0  -9   2      555.58      500.73     28.19 o 
   1  -9   2     2095.62     1383.32    618.28 o 
   2  -9   2     1832.49     1802.62     61.00 o 
   3  -9   2     1195.08     1157.84     53.82 o 
   4  -9   2       12.49       40.49     15.13 o 
   5  -9   2     2639.38     2384.16    130.29 o 
   6  -9   2     2276.28     2154.60    125.86 o 
   7  -9   2      121.77      152.95     36.23 o 
  -6  -8   2      139.60      201.37     64.32 o 
  -5  -8   2     2029.14     1967.59    123.46 o 
  -4  -8   2      592.45      625.06     64.60 o 
  -3  -8   2     1376.15     1473.42     93.49 o 
  -2  -8   2      874.66      875.46     65.70 o 
  -1  -8   2     1608.21     1533.28     85.77 o 
   0  -8   2     1236.03     1251.16     52.71 o 
   1  -8   2     2311.52     2325.15     57.26 o 
   2  -8   2     2637.14     2522.50    114.41 o 
   3  -8   2     1373.54     1368.34     55.16 o 
   4  -8   2     1881.65     1730.09     63.81 o 
   5  -8   2     1169.86     1035.45     44.77 o 
   6  -8   2     1316.59     1343.87     92.88 o 
   7  -8   2      216.37      277.63     44.10 o 
   8  -8   2       18.68       68.58     28.11 o 
  -7  -7   2        0.50       -4.53     36.17 o 
  -6  -7   2       16.10      -19.08     22.31 o 
  -5  -7   2        4.09      -10.75     20.55 o 
  -4  -7   2     1559.06     1463.03     95.27 o 
  -3  -7   2       19.46       65.12     23.19 o 
  -2  -7   2       89.55       66.61     14.35 o 
  -1  -7   2      452.93      537.97     44.08 o 
   0  -7   2     3475.21     3118.29    656.16 o 
   1  -7   2      242.19      267.18     14.15 o 
   2  -7   2      731.86      721.18     41.15 o 
   3  -7   2      497.35      482.26     29.58 o 
   4  -7   2      165.02      148.71     16.15 o 
   5  -7   2      720.24      703.59     35.90 o 
   6  -7   2     1373.98     1374.56     53.85 o 
   7  -7   2      124.35      117.25     27.62 o 
   8  -7   2      118.02      156.84     32.91 o 
  -7  -6   2      119.17      106.04     26.44 o 
  -6  -6   2      221.39      230.16     42.67 o 
  -5  -6   2       80.64       61.69     27.44 o 
  -4  -6   2     5471.73     5556.40    203.17 o 
  -3  -6   2     2066.09     2172.96    105.44 o 
  -2  -6   2       35.27        1.70     11.99 o 
  -1  -6   2       57.99       20.32     35.76 o 
   0  -6   2     5041.53     4930.03    129.97 o 
   1  -6   2     1834.81     1810.02     41.96 o 
   2  -6   2      247.33      249.66     11.94 o 
   3  -6   2      174.33      226.26     20.94 o 
   4  -6   2     2329.12     2182.79     55.32 o 
   5  -6   2     2262.23     2242.29     69.76 o 
   6  -6   2       11.53       29.47      7.53 o 
   7  -6   2     1260.38     1227.77     53.11 o 
   8  -6   2      117.87      139.84     34.46 o 
   9  -6   2        5.21        5.77     15.90 o 
  -8  -5   2      523.35      551.47     72.75 o 
  -7  -5   2      159.41      207.24     37.67 o 
  -6  -5   2     1106.97     1079.81     84.03 o 
  -5  -5   2      578.99      561.73     57.64 o 
  -4  -5   2     3236.73     3216.54    136.78 o 
  -3  -5   2     5695.92     5536.91    133.01 o 
  -2  -5   2     2678.23     2939.34    113.68 o 
  -1  -5   2     2225.37     2116.19     60.85 o 
   0  -5   2    15731.84    17096.34    294.55 o 
   1  -5   2    27602.33    29574.05    345.60 o 
   2  -5   2     1152.13     1139.72     26.36 o 
   3  -5   2      617.34      569.55     21.87 o 
   4  -5   2     4341.43     4243.92    200.87 o 
   5  -5   2     4852.52     4796.69    119.85 o 
   6  -5   2     1523.92     1546.19     44.43 o 
   7  -5   2      617.86      627.73     37.16 o 
   8  -5   2     1628.89     1619.59     66.36 o 
   9  -5   2     1983.26     2105.31    122.60 o 
  -8  -4   2       61.46       89.87     34.76 o 
  -7  -4   2      457.32      444.73     40.66 o 
  -6  -4   2      836.51      850.20     51.21 o 
  -5  -4   2     3003.93     2930.28    134.45 o 
  -4  -4   2      738.35      806.16     43.17 o 
  -3  -4   2     4005.42     3812.94    138.57 o 
  -2  -4   2     4048.58     3957.68    133.12 o 
  -1  -4   2     2700.04     2797.07     69.29 o 
   0  -4   2     1514.58     1425.06     39.62 o 
   1  -4   2     8731.39     8690.38    110.42 o 
   2  -4   2     8710.91     8775.00    192.28 o 
   3  -4   2       93.85      100.28      7.66 o 
   4  -4   2      888.94      659.75    138.82 o 
   5  -4   2     6283.82     6090.20    111.28 o 
   6  -4   2     2308.18     2372.10     43.99 o 
   7  -4   2       42.11       74.11     22.81 o 
   8  -4   2      502.65      506.36     36.38 o 
   9  -4   2      678.03      725.25     68.06 o 
  -9  -3   2      926.25      905.32     63.14 o 
  -8  -3   2        1.26       40.27     20.65 o 
  -7  -3   2       15.88       24.83     14.49 o 
  -6  -3   2       11.66      -12.40     23.38 o 
  -5  -3   2     1067.94     1049.60     49.39 o 
  -4  -3   2      152.61      307.82     26.07 o 
  -3  -3   2     1138.16     1022.86     58.38 o 
  -2  -3   2      442.67      393.57     31.11 o 
  -1  -3   2      847.99      850.40     46.12 o 
   0  -3   2        0.39       35.48      5.74 o 
   1  -3   2     8023.92     7868.08     97.70 o 
   2  -3   2      921.54      912.52     21.50 o 
   3  -3   2     1334.98     1338.35     27.05 o 
   4  -3   2      564.84      640.38     17.09 o 
   5  -3   2     2606.07     2570.87     48.65 o 
   6  -3   2     1572.79     1648.73     40.21 o 
   7  -3   2      286.99      292.68     20.36 o 
   8  -3   2      131.69      122.41     19.65 o 
   9  -3   2      516.26      506.61     38.51 o 
  -9  -2   2      785.28      735.00     54.96 o 
  -8  -2   2      407.01      397.37     38.96 o 
  -7  -2   2        0.29       -6.86     12.50 o 
  -6  -2   2      426.53      397.67     31.69 o 
  -5  -2   2     3658.01     3723.04    102.41 o 
  -4  -2   2     8797.00     4289.35   3279.96 o 
  -3  -2   2       33.32       34.19      7.89 o 
  -2  -2   2       20.37       12.87      7.46 o 
  -1  -2   2     1185.29     1172.33     47.81 o 
   0  -2   2     6088.37     6069.09    107.81 o 
   1  -2   2       47.38       43.78      4.83 o 
   2  -2   2     1054.00      908.72     16.65 o 
   3  -2   2      829.01      822.30     17.68 o 
   4  -2   2      621.86      569.16     16.35 o 
   5  -2   2       44.05       35.25      5.93 o 
   6  -2   2      311.50      304.48     19.19 o 
   7  -2   2      381.28      392.19     20.56 o 
   8  -2   2       48.15       41.25     22.42 o 
   9  -2   2       54.59       14.76     22.50 o 
  -9  -1   2      339.82      381.95     60.55 o 
  -8  -1   2     1887.49     1770.75     76.90 o 
  -7  -1   2      347.40      332.35     30.15 o 
  -6  -1   2     1160.27     1189.16     43.15 o 
  -5  -1   2     1180.38     1144.96     44.30 o 
  -4  -1   2     2080.80     1831.05     47.56 o 
  -3  -1   2     1496.43     1576.58     43.39 o 
  -2  -1   2    41488.32    42698.54    975.03 o 
  -1  -1   2     9609.24     9937.20    241.60 o 
   0  -1   2    35551.86    35987.95   1906.11 o 
   1  -1   2     7302.04     7024.81     97.73 o 
   2  -1   2     3039.00     3024.98     38.92 o 
   3  -1   2     3418.84     3202.47     44.52 o 
   4  -1   2     2174.60     2157.19     33.63 o 
   5  -1   2     2318.52     2305.82     41.52 o 
   6  -1   2      982.74     1036.95     31.71 o 
   7  -1   2      255.94      238.52     24.15 o 
   8  -1   2      340.85      346.17     45.16 o 
   9  -1   2       65.31      128.82     34.36 o 
  -9   0   2       48.04       88.51     25.38 o 
  -8   0   2      681.71      727.50     46.28 o 
  -7   0   2     1640.84     1637.39     65.21 o 
  -6   0   2      500.42      498.66     23.12 o 
  -5   0   2        1.11       66.45      9.79 o 
  -4   0   2    13191.29    13203.06    152.43 o 
  -3   0   2     7048.26     6908.95     95.10 o 
  -2   0   2    11786.41    12490.33    175.49 o 
  -1   0   2       17.66       36.69     11.95 o 
   1   0   2     4488.18     4297.35    114.40 o 
   2   0   2     8250.75     7999.10     89.47 o 
   3   0   2     2652.12     2620.39     36.10 o 
   4   0   2     6642.87     6429.91     93.81 o 
   5   0   2     3199.98     3251.63     60.76 o 
   6   0   2      607.69      588.58     29.50 o 
   7   0   2     1219.18     1172.71     43.79 o 
   8   0   2     1694.86     1652.90    104.96 o 
   9   0   2      966.54      905.06     81.91 o 
  -9   1   2       16.48       47.35     22.03 o 
  -8   1   2      878.92      990.26     50.91 o 
  -7   1   2      226.65      246.83     17.20 o 
  -6   1   2     2257.55     2300.69     47.50 o 
  -5   1   2      670.72      727.01     37.44 o 
  -4   1   2     4768.05     4858.29     66.31 o 
  -3   1   2     5769.71     5531.35     68.91 o 
  -2   1   2     1860.05     2130.19     59.18 o 
  -1   1   2     2467.07     2427.40     71.89 o 
   0   1   2     4233.24     4265.91     75.90 o 
   1   1   2    19003.81    18955.44    445.00 o 
   2   1   2      707.53      679.00     27.13 o 
   3   1   2       31.72       47.26      5.58 o 
   4   1   2     5201.66     5150.30     81.55 o 
   5   1   2     2975.36     2961.70     59.24 o 
   6   1   2     2292.38     2398.82     81.97 o 
   7   1   2        2.66        5.80      9.77 o 
   8   1   2     1017.28     1081.89     60.50 o 
   9   1   2       77.87       52.98     27.93 o 
  -9   2   2      544.33      604.67     58.63 o 
  -8   2   2       44.83       65.11     20.25 o 
  -7   2   2       26.77       23.03      7.26 o 
  -6   2   2       97.28      100.68     10.22 o 
  -5   2   2      613.84      625.43     20.67 o 
  -4   2   2      142.06      180.49      9.35 o 
  -3   2   2      436.60      411.93     14.31 o 
  -2   2   2       19.36       16.09      4.23 o 
  -1   2   2       79.56       89.64     12.47 o 
   0   2   2       64.91       79.85      6.89 o 
   1   2   2      536.22      526.17     22.44 o 
   2   2   2     1290.30     1474.34     46.10 o 
   3   2   2     2195.17     2358.40     67.57 o 
   4   2   2       45.09       50.94      7.30 o 
   5   2   2      765.01      788.58     33.77 o 
   6   2   2      975.12     1005.22     52.66 o 
   7   2   2      137.20      139.17     22.75 o 
   8   2   2      348.57      342.31     36.32 o 
   9   2   2      100.25      133.34     35.72 o 
  -9   3   2      714.35      714.96     69.32 o 
  -8   3   2      366.62      323.29     22.41 o 
  -7   3   2      433.76      450.96     20.62 o 
  -6   3   2        2.98       13.01      6.13 o 
  -5   3   2      767.87      747.68     19.60 o 
  -4   3   2     1078.46     1062.13     26.08 o 
  -3   3   2     1982.35     1901.38     81.32 o 
  -2   3   2      268.45      202.59     21.23 o 
  -1   3   2      505.19      460.36     31.05 o 
   0   3   2     1045.89      998.12     50.29 o 
   1   3   2     1728.68     1831.42     71.31 o 
   2   3   2     1711.66     1642.36     52.19 o 
   3   3   2     1291.67     1247.20     48.53 o 
   4   3   2      311.65      278.07     19.88 o 
   5   3   2       24.32       29.95     12.92 o 
   6   3   2     1221.89     1195.90     64.89 o 
   7   3   2      859.85      873.88     55.81 o 
   8   3   2        3.25       -5.77     15.66 o 
  -9   4   2      812.78      981.71     84.65 o 
  -8   4   2     1335.70     1498.48     99.86 o 
  -7   4   2      987.83      959.11     32.65 o 
  -6   4   2      226.61      284.54     15.64 o 
  -5   4   2     6415.48     6400.57    102.68 o 
  -4   4   2     6319.03     5845.35    331.09 o 
  -3   4   2      694.45      641.43     68.14 o 
  -2   4   2     1046.58     1211.84     33.53 o 
  -1   4   2     4305.57     3905.00     83.89 o 
   0   4   2     7000.06     6891.23    272.12 o 
   1   4   2     3792.38     3775.20    147.08 o 
   2   4   2      455.11      505.59     40.27 o 
   3   4   2     4237.16     4286.79    109.93 o 
   4   4   2     1230.94     1299.97     56.88 o 
   5   4   2     1975.42     2111.99    111.16 o 
   6   4   2       41.68       52.38     13.85 o 
   7   4   2     2889.98     2889.96    109.53 o 
   8   4   2      363.03      469.22     46.90 o 
  -9   5   2      554.12      679.06     73.28 o 
  -8   5   2     1714.89     1871.01    115.37 o 
  -7   5   2     1154.44     1154.39     55.98 o 
  -6   5   2      713.60      660.44     38.42 o 
  -5   5   2     1338.57     1326.70     67.74 o 
  -4   5   2     7936.36     7763.90    627.38 o 
  -3   5   2     5635.52     5657.30     81.13 o 
  -2   5   2     4196.54     4575.88    105.36 o 
  -1   5   2     2338.86     2399.43    132.82 o 
   0   5   2     5126.68     5113.76    297.46 o 
   1   5   2     9237.60     3216.15   4740.84 o 
   2   5   2      102.99       76.89     18.97 o 
   3   5   2     2611.14     2555.45     66.88 o 
   4   5   2     1565.71     1719.42     69.53 o 
   5   5   2     1749.91     1940.71     80.05 o 
   6   5   2        1.70        3.87     15.51 o 
   7   5   2      669.72      688.07    117.32 o 
  -9   6   2       15.14       59.03     25.43 o 
  -8   6   2      310.22      325.48     49.10 o 
  -7   6   2      769.20      671.87     65.49 o 
  -6   6   2      499.24      471.62     52.23 o 
  -5   6   2        4.72       21.89     14.88 o 
  -4   6   2      772.08      727.19     58.02 o 
  -3   6   2     2464.15     2494.10     86.97 o 
  -2   6   2      885.64      934.70     34.69 o 
  -1   6   2      408.30      394.54     24.18 o 
   0   6   2     1767.72     1778.19    139.10 o 
   1   6   2     1385.10     1528.70     55.88 o 
   2   6   2     4703.16     4621.97    209.86 o 
   3   6   2       38.30       23.50     12.73 o 
   4   6   2      501.33      602.14     41.92 o 
   5   6   2      726.47      760.65     51.21 o 
   6   6   2     1325.70     1415.26     74.66 o 
   7   6   2      147.13      125.41     25.85 o 
  -8   7   2      129.67       86.64     31.56 o 
  -7   7   2      397.21      369.13     50.46 o 
  -6   7   2       12.97        1.01      8.63 o 
  -5   7   2      439.26      435.90     50.90 o 
  -4   7   2      357.53      305.18     26.54 o 
  -3   7   2      562.62      535.55     20.92 o 
  -2   7   2     1380.07     1330.98     90.42 o 
  -1   7   2      765.10      756.28     36.34 o 
   0   7   2       49.14       52.61     21.57 o 
   1   7   2     1319.77     1234.65    128.34 o 
   2   7   2     2863.61     2807.13    125.22 o 
   3   7   2        6.79       -3.00      9.94 o 
   4   7   2      321.45      339.87     34.23 o 
   5   7   2       88.03       80.94     21.67 o 
   6   7   2     1399.84     1460.69     79.32 o 
  -8   8   2      263.18      282.71     50.14 o 
  -7   8   2        8.35       10.65     18.67 o 
  -6   8   2      704.03      642.80     66.97 o 
  -5   8   2     1160.14     1181.97     87.50 o 
  -4   8   2     1394.26     1197.80     37.93 o 
  -3   8   2      811.82      732.89     30.06 o 
  -2   8   2     1864.22     1713.55    150.43 o 
  -1   8   2     1304.31      404.32    690.78 o 
   0   8   2     1205.45     1383.29     89.40 o 
   1   8   2       66.71       70.25     24.62 o 
   2   8   2     1181.22     1342.33     88.52 o 
   3   8   2       57.86       66.73     18.69 o 
   4   8   2      513.74      635.14     72.11 o 
   5   8   2       18.14       44.12     20.99 o 
   6   8   2     1362.94     1473.34    119.54 o 
  -7   9   2      442.40      449.94     61.40 o 
  -6   9   2      220.27      210.72     42.59 o 
  -5   9   2     1996.69     1794.37    114.49 o 
  -4   9   2     2259.77     2251.99    126.74 o 
  -3   9   2       81.97      118.57     17.51 o 
  -2   9   2      953.92      840.78     33.03 o 
  -1   9   2     3405.37     3581.92    164.13 o 
   0   9   2     1187.69     1155.53    189.69 o 
   1   9   2      215.03      243.38     42.79 o 
   2   9   2     1879.91     2029.71    118.77 o 
   3   9   2     2362.49     2699.03    100.77 o 
   4   9   2        2.37       31.41     22.25 o 
   5   9   2        0.16       47.34     31.46 o 
  -6  10   2        5.17      -21.77     22.77 o 
  -5  10   2      398.11      361.76     53.19 o 
  -4  10   2      900.48      790.15     75.89 o 
  -3  10   2     1691.87     1806.19    117.08 o 
  -2  10   2      156.75      140.71     35.50 o 
  -1  10   2      422.73      387.62     32.98 o 
   0  10   2      730.16      861.45     79.78 o 
   1  10   2     1713.57     1849.99    119.51 o 
   2  10   2      188.47      180.17     27.39 o 
   3  10   2      856.75      910.88     59.28 o 
   4  10   2      228.04      337.64     37.41 o 
  -5  11   2        1.66       40.97     22.27 o 
  -4  11   2      129.01       81.24     27.65 o 
  -3  11   2     1402.65     1488.27    111.59 o 
  -2  11   2      383.49      387.54     55.63 o 
  -1  11   2        7.41      -31.83     22.79 o 
   0  11   2      115.47      177.03     42.41 o 
   1  11   2     1672.72     1831.44     84.87 o 
   2  11   2      530.91      547.80     47.86 o 
   3  11   2       40.28       70.05     21.71 o 
  -3  12   2      857.80      974.54     94.38 o 
  -2  12   2     1156.36     1369.71    112.00 o 
  -1  12   2      206.25      246.53     40.94 o 
   0  12   2       20.41       15.26     15.42 o 
   1  12   2      640.79      585.27     88.20 o 
  -2 -12   3      515.42      421.81     43.56 o 
  -1 -12   3      345.44      279.91     67.21 o 
   0 -12   3      112.21      126.82     43.12 o 
   1 -12   3     1752.61     2124.15    143.22 o 
   2 -12   3      634.55      762.98     83.86 o 
   3 -12   3       83.72       97.06     29.59 o 
   4 -12   3      101.94       79.21     29.45 o 
  -4 -11   3      378.96      332.55     58.71 o 
  -3 -11   3      843.38      882.20     83.09 o 
  -2 -11   3      684.02      683.71     67.42 o 
  -1 -11   3        5.87       -6.94     15.03 o 
   0 -11   3      107.26      144.23     24.46 o 
   1 -11   3     1069.10     1288.75    105.09 o 
   2 -11   3      758.87      808.81     81.81 o 
   3 -11   3       29.79       30.75     23.84 o 
   4 -11   3        9.38       41.08     23.93 o 
   5 -11   3      569.84      591.26     70.12 o 
   6 -11   3      434.81      388.14     57.80 o 
  -5 -10   3      113.77       48.77     35.40 o 
  -4 -10   3     1363.05     1205.71     97.60 o 
  -3 -10   3       63.39        0.72     19.82 o 
  -2 -10   3       24.43       -3.42     17.29 o 
  -1 -10   3     1182.07     1131.74     59.17 o 
   0 -10   3     3337.57     3233.83    182.50 o 
   1 -10   3       29.65       32.84     15.35 o 
   2 -10   3      388.59      427.76     58.07 o 
   3 -10   3      374.08      343.93     52.01 o 
   4 -10   3      754.27      728.76     73.17 o 
   5 -10   3       89.50       14.64     22.85 o 
   6 -10   3      413.80      402.57     56.46 o 
   7 -10   3      142.23      127.47     34.45 o 
  -5  -9   3        4.57      -34.23     31.95 o 
  -4  -9   3     1996.71     1867.60    117.82 o 
  -3  -9   3     2363.84     2324.47    125.61 o 
  -2  -9   3      177.29      138.13     30.21 o 
  -1  -9   3       41.85       40.66     20.06 o 
   0  -9   3     2438.03     2468.79     98.90 o 
   1  -9   3     2673.02     1384.43    811.10 o 
   2  -9   3       85.54       61.53     10.94 o 
   3  -9   3      137.61      160.45     20.70 o 
   4  -9   3     3141.15     3077.84     94.43 o 
   5  -9   3      881.18      742.91     69.21 o 
   6  -9   3      160.20      172.93     34.70 o 
   7  -9   3      148.82      177.26     40.29 o 
  -6  -8   3     1123.95     1184.35    100.35 o 
  -5  -8   3      521.68      567.02     66.73 o 
  -4  -8   3     1818.83     1840.35    111.99 o 
  -3  -8   3     2378.53     2310.22    119.90 o 
  -2  -8   3      583.08      601.18     54.01 o 
  -1  -8   3       61.17       50.39     13.75 o 
   0  -8   3     2472.40     2546.28    103.77 o 
   1  -8   3     6660.96     6822.68    211.74 o 
   2  -8   3      611.43      615.72     27.33 o 
   3  -8   3      129.62      133.13     18.58 o 
   4  -8   3      610.18      560.13     35.09 o 
   5  -8   3     1111.98     1011.89     46.13 o 
   6  -8   3      232.97      229.53     36.65 o 
   7  -8   3        0.89       28.24     19.39 o 
   8  -8   3      629.92      575.68     64.94 o 
  -7  -7   3      603.77      657.04     78.41 o 
  -6  -7   3        3.58      -41.20     27.46 o 
  -5  -7   3        9.34       42.75     23.82 o 
  -4  -7   3     1996.70     2108.93    115.85 o 
  -3  -7   3     1629.48     1561.28     91.52 o 
  -2  -7   3      623.89      684.76     62.09 o 
  -1  -7   3      274.44      252.29     29.98 o 
   0  -7   3     1048.59      832.77    217.96 o 
   1  -7   3     1990.59     1922.42     41.81 o 
   2  -7   3     2485.99     2626.90     66.09 o 
   3  -7   3      225.16      206.40     20.33 o 
   4  -7   3      614.56      579.74     42.31 o 
   5  -7   3     2204.13     1993.00    101.63 o 
   6  -7   3     1616.63     1700.82     63.25 o 
   7  -7   3       69.12       83.74     27.39 o 
   8  -7   3      302.06      256.72     43.37 o 
  -7  -6   3      161.72      143.48     28.62 o 
  -6  -6   3       76.35       84.99     30.68 o 
  -5  -6   3     1450.20     1387.55     94.16 o 
  -4  -6   3      683.02      637.94     57.97 o 
  -3  -6   3     2735.46     2811.20    123.33 o 
  -2  -6   3       25.33       87.34     14.37 o 
  -1  -6   3       35.94       28.92     26.56 o 
   0  -6   3       76.27      108.14     12.44 o 
   1  -6   3     1708.65     1760.12     36.95 o 
   2  -6   3     1224.86     1198.13     31.23 o 
   3  -6   3     1494.88     1422.31     51.26 o 
   4  -6   3      477.03      484.17     20.40 o 
   5  -6   3     2587.30     2480.80    106.47 o 
   6  -6   3      703.76      666.63     29.48 o 
   7  -6   3       60.27       85.35     15.26 o 
   8  -6   3        6.37      -20.62     20.67 o 
   9  -6   3      355.87      286.73     46.27 o 
  -8  -5   3      842.20      777.03     59.58 o 
  -7  -5   3      103.21       94.30     24.15 o 
  -6  -5   3      159.77      143.84     33.22 o 
  -5  -5   3     2080.79     2049.45    110.90 o 
  -4  -5   3     2602.32     2553.51    119.86 o 
  -3  -5   3     1088.50     1156.03     91.57 o 
  -2  -5   3        1.16       26.82     13.79 o 
  -1  -5   3     8082.34     8313.65    164.55 o 
   0  -5   3     5825.55     6051.13    121.12 o 
   1  -5   3      652.36      688.78     20.32 o 
   2  -5   3     1559.62     1581.08     34.96 o 
   3  -5   3     4577.46     4536.78    153.52 o 
   4  -5   3     1463.09     1329.04     37.94 o 
   5  -5   3       36.59       43.75      7.21 o 
   6  -5   3     1214.44     1112.97     48.12 o 
   7  -5   3     3541.65     3677.97    104.27 o 
   8  -5   3      153.84      151.17     20.35 o 
   9  -5   3      886.40      843.10     73.83 o 
  -8  -4   3     1364.22     1327.66     74.45 o 
  -7  -4   3      588.67      623.24     47.08 o 
  -6  -4   3      340.20      369.99     49.00 o 
  -5  -4   3      485.11      441.74     47.67 o 
  -4  -4   3     7729.49     7695.13    172.47 o 
  -3  -4   3     2564.53     2410.60    103.14 o 
  -2  -4   3      287.75      311.86     32.41 o 
  -1  -4   3     2474.51     2386.53     62.50 o 
   0  -4   3    14699.54    14466.58    276.69 o 
   1  -4   3     4787.04     5077.79     71.26 o 
   2  -4   3       36.22       28.85      3.82 o 
   3  -4   3     4478.56     4408.87     58.22 o 
   4  -4   3     3036.75     2138.59    511.48 o 
   5  -4   3     1325.68     1223.54     29.99 o 
   6  -4   3       24.59       25.45      6.71 o 
   7  -4   3     1034.80     1085.91     50.39 o 
   8  -4   3      896.10     1076.98     64.86 o 
   9  -4   3       39.73       48.02     18.65 o 
  -9  -3   3        0.05       12.97     19.69 o 
  -8  -3   3      764.73      800.24     55.32 o 
  -7  -3   3      841.19      926.84     54.31 o 
  -6  -3   3      110.07       96.44     28.86 o 
  -5  -3   3       39.34       83.58     18.75 o 
  -4  -3   3     5653.92     5764.16    206.56 o 
  -3  -3   3     5321.18     5156.64    165.53 o 
  -2  -3   3      239.03      201.84     22.45 o 
  -1  -3   3      489.12      466.76     22.10 o 
   0  -3   3     8649.42     9438.98    167.18 o 
   1  -3   3     8382.82     8047.84    118.77 o 
   2  -3   3     4708.70     4791.99     80.04 o 
   3  -3   3      470.45      433.17     14.97 o 
   4  -3   3     2748.14     2687.75     42.67 o 
   5  -3   3     1616.14     1145.90    309.37 o 
   6  -3   3     1031.07      978.55     34.61 o 
   7  -3   3      320.28      310.90     18.51 o 
   8  -3   3      544.08      647.83     41.36 o 
   9  -3   3      125.50      140.14     29.37 o 
  -9  -2   3      112.05      116.97     28.99 o 
  -8  -2   3      636.54      605.54     46.41 o 
  -7  -2   3      117.16      107.57     19.26 o 
  -6  -2   3     1820.49     1865.85     70.76 o 
  -5  -2   3      719.48      715.08     32.15 o 
  -4  -2   3     3424.87     3581.77     94.01 o 
  -3  -2   3     4851.24     4775.58    304.61 o 
  -2  -2   3      644.39      554.14     35.77 o 
  -1  -2   3      182.46      171.22     17.26 o 
   0  -2   3     3051.08     3085.18     76.01 o 
   1  -2   3     6139.60     6409.47     96.94 o 
   2  -2   3     3247.56     3021.59     47.72 o 
   3  -2   3        3.40        2.19      2.52 o 
   4  -2   3     8937.99     9164.69    109.48 o 
   5  -2   3      751.26      740.26     21.26 o 
   6  -2   3     2009.02     2105.70     54.41 o 
   7  -2   3      210.29      220.30     15.45 o 
   8  -2   3     1133.38     1133.77     81.76 o 
   9  -2   3       69.90       23.42     24.42 o 
  -9  -1   3      684.89      675.39     74.92 o 
  -8  -1   3      122.07      104.34     22.34 o 
  -7  -1   3       34.46       58.11     16.57 o 
  -6  -1   3      398.19      482.71     33.42 o 
  -5  -1   3     2647.95     2746.56     81.28 o 
  -4  -1   3     5992.88     3126.44   2213.05 o 
  -3  -1   3       11.77      113.66     34.65 o 
  -2  -1   3    19737.34    20048.31    478.97 o 
  -1  -1   3     6422.79     6510.98    169.73 o 
   0  -1   3       59.19       83.56     10.29 o 
   1  -1   3     4962.22     4699.59     90.66 o 
   2  -1   3    16810.61    16639.81    174.98 o 
   3  -1   3     1916.43     1751.35     35.42 o 
   4  -1   3      570.95      621.14     17.36 o 
   5  -1   3     2175.48     2055.84     42.88 o 
   6  -1   3     5228.44     3791.64   1147.62 o 
   7  -1   3      279.60      288.14     25.59 o 
   8  -1   3     1255.77     1167.69     86.26 o 
   9  -1   3      415.32      399.24     54.83 o 
  -9   0   3      466.53      496.59     42.17 o 
  -8   0   3      606.12      529.81     40.31 o 
  -7   0   3      249.30      244.60     26.51 o 
  -6   0   3       15.75       66.05     10.64 o 
  -5   0   3     2958.19     2929.14     57.41 o 
  -4   0   3     3387.35     2644.61    777.33 o 
  -3   0   3      254.75      365.31     36.77 o 
  -2   0   3    11665.21    11451.79    205.30 o 
  -1   0   3    27350.42    27163.54    358.14 o 
   0   0   3     9565.06     9335.22    126.38 o 
   1   0   3      479.39      373.55     23.16 o 
   2   0   3     6028.69     5817.84     87.99 o 
   3   0   3     7070.45     7059.66     96.71 o 
   4   0   3        3.30       27.23      4.97 o 
   5   0   3       12.22       28.90      7.14 o 
   6   0   3      726.65      454.88    214.46 o 
   7   0   3     2598.92     2465.75     80.65 o 
   8   0   3      226.28      222.74     39.11 o 
   9   0   3       23.73       44.28     22.70 o 
  -9   1   3      722.17      685.55     76.63 o 
  -8   1   3     1163.71     1276.66     58.54 o 
  -7   1   3      912.48      883.68     45.44 o 
  -6   1   3      303.36      330.12     16.48 o 
  -5   1   3     1641.27     1695.70     38.98 o 
  -4   1   3     4955.97     5139.07     72.83 o 
  -3   1   3     6701.55     6922.30    237.70 o 
  -2   1   3      293.05      368.84     54.10 o 
  -1   1   3     2188.25     2080.00     34.07 o 
   0   1   3     2824.26     2542.45     53.92 o 
   1   1   3     4556.19     4313.84    123.84 o 
   2   1   3     6425.76     6255.47    178.00 o 
   3   1   3     5592.11     5815.97     84.69 o 
   4   1   3      141.43      195.53     12.82 o 
   5   1   3      504.04      480.91     21.01 o 
   6   1   3       61.47       98.21     18.59 o 
   7   1   3     2014.54     1905.72     71.38 o 
   8   1   3       88.04      129.29     33.03 o 
   9   1   3       19.85       13.56     17.72 o 
  -9   2   3        7.08      -35.93     25.49 o 
  -8   2   3     1113.82     1158.11     44.09 o 
  -7   2   3     2064.57     2049.24     49.10 o 
  -6   2   3     1947.80     1941.79     44.22 o 
  -5   2   3      504.50      503.55     16.98 o 
  -4   2   3     1830.82     1839.40     35.32 o 
  -3   2   3     2544.76     2702.63     57.61 o 
  -2   2   3     5688.17     5653.09    389.27 o 
  -1   2   3     4238.96     3847.74    139.03 o 
   0   2   3      454.92      475.76     13.13 o 
   1   2   3     5465.09     5032.90    145.19 o 
   2   2   3     3524.27     3570.95    121.36 o 
   3   2   3      292.46      224.91     19.29 o 
   4   2   3       33.62       45.16      7.07 o 
   5   2   3     1268.06     1272.90     46.18 o 
   6   2   3      720.14      740.37     53.15 o 
   7   2   3      372.69      428.14     54.03 o 
   8   2   3      182.87      234.92     43.30 o 
   9   2   3       55.29       74.53     33.97 o 
  -9   3   3       10.93      -38.75     25.83 o 
  -8   3   3      148.79      143.64     20.28 o 
  -7   3   3      441.68      479.22     39.80 o 
  -6   3   3       41.71       50.26      6.80 o 
  -5   3   3     1142.97     1170.08     28.49 o 
  -4   3   3      639.68      548.84     25.25 o 
  -3   3   3     7928.72     7796.33    278.75 o 
  -2   3   3     2354.13     2177.43     83.16 o 
  -1   3   3      713.22      651.68     22.65 o 
   0   3   3     4352.37     4122.88     70.29 o 
   1   3   3     3773.03     3744.03    121.16 o 
   2   3   3    14429.05    14567.75    275.71 o 
   3   3   3     1427.95     1488.20     54.72 o 
   4   3   3     1936.95     1973.20     56.95 o 
   5   3   3      576.95      591.74     38.33 o 
   6   3   3     2817.93     3031.74    103.14 o 
   7   3   3      119.89      134.63     37.22 o 
   8   3   3      300.54      420.08     58.57 o 
  -9   4   3      202.30      133.41     37.56 o 
  -8   4   3        0.55       21.51     17.93 o 
  -7   4   3      382.00      416.62     20.67 o 
  -6   4   3     1793.39     1780.08     41.89 o 
  -5   4   3       41.36       28.95      4.17 o 
  -4   4   3        0.39       25.33      7.85 o 
  -3   4   3     3359.78     3051.04     70.83 o 
  -2   4   3    11610.57    10970.94    192.55 o 
  -1   4   3      939.85      998.07     23.93 o 
   0   4   3       35.99       56.89      7.03 o 
   1   4   3     8300.08     8161.49    287.85 o 
   2   4   3    10751.14    11003.62    215.19 o 
   3   4   3     1484.74     1412.37     56.27 o 
   4   4   3      494.42      473.85     34.30 o 
   5   4   3     1910.70     2050.58     80.40 o 
   6   4   3     3981.96     4145.52     99.51 o 
   7   4   3       71.10      111.22     36.17 o 
   8   4   3      389.18      421.64     65.32 o 
  -9   5   3      733.29      748.00     76.64 o 
  -8   5   3      688.27      689.02     68.87 o 
  -7   5   3        7.56       42.36     10.21 o 
  -6   5   3     1217.82     1211.12     43.63 o 
  -5   5   3     1526.61     1582.94     46.04 o 
  -4   5   3     1336.68     1404.55     48.92 o 
  -3   5   3      139.50      206.26     28.19 o 
  -2   5   3     4369.86     4111.69    146.33 o 
  -1   5   3      296.24      245.93     15.25 o 
   0   5   3      131.16      127.54     26.11 o 
   1   5   3      361.90      373.13     25.22 o 
   2   5   3     6110.63     6243.19    131.29 o 
   3   5   3     1398.97     1514.75     61.58 o 
   4   5   3      156.65      132.20     20.97 o 
   5   5   3      115.90      122.26     22.15 o 
   6   5   3     2293.40     2457.01     98.44 o 
   7   5   3     1728.02     1816.90    126.06 o 
  -9   6   3      165.82      155.04     36.59 o 
  -8   6   3     1413.28     1329.49    100.13 o 
  -7   6   3     1678.32     1666.75    107.72 o 
  -6   6   3        0.31       12.33     16.35 o 
  -5   6   3      424.67      393.23     45.21 o 
  -4   6   3     1457.92     1306.88     36.12 o 
  -3   6   3     1175.57     1139.45     34.87 o 
  -2   6   3      208.79      219.56     15.17 o 
  -1   6   3      250.48      247.29     23.81 o 
   0   6   3      298.79      162.68    204.71 o 
   1   6   3     1747.48     1895.27     92.65 o 
   2   6   3      660.45      625.66     37.60 o 
   3   6   3      344.47      376.12     45.62 o 
   4   6   3      129.95      183.19     24.98 o 
   5   6   3      527.53      536.03     43.94 o 
   6   6   3      180.28      190.27     44.94 o 
   7   6   3      471.63      507.46     69.91 o 
  -8   7   3      590.34      732.30     76.12 o 
  -7   7   3      796.61      781.27     75.04 o 
  -6   7   3       25.89       13.71     18.66 o 
  -5   7   3      419.72      437.63     50.42 o 
  -4   7   3      685.47      667.45     59.40 o 
  -3   7   3     5668.98     5502.79     85.15 o 
  -2   7   3      148.22      138.46     14.82 o 
  -1   7   3       14.67       12.46     10.65 o 
   0   7   3     1155.82     1395.22     83.82 o 
   1   7   3    11556.38    11569.36   1170.66 o 
   2   7   3     1250.38     1229.90     56.07 o 
   3   7   3     1162.54     1219.64     86.27 o 
   4   7   3      410.53      458.36     56.40 o 
   5   7   3     1439.36     1684.63    117.14 o 
   6   7   3       89.81      144.14     40.98 o 
  -8   8   3      150.19      172.62     40.63 o 
  -7   8   3      731.64      803.87     78.50 o 
  -6   8   3     1330.28     1334.87     97.65 o 
  -5   8   3      511.01      516.10     58.10 o 
  -4   8   3     1043.93      953.33     76.80 o 
  -3   8   3     4133.51     4055.52     87.70 o 
  -2   8   3     1650.74     1624.23    104.54 o 
  -1   8   3       22.01       34.46     20.89 o 
   0   8   3       90.48       82.52     15.61 o 
   1   8   3     3144.43     3448.60    104.68 o 
   2   8   3     2009.91     2087.78     80.28 o 
   3   8   3       23.18       29.47     16.59 o 
   4   8   3      830.70      951.63     87.21 o 
   5   8   3     2792.83     3111.79    172.00 o 
  -7   9   3      839.15      876.75     87.24 o 
  -6   9   3      615.72      659.42     71.58 o 
  -5   9   3       26.02       39.36     22.55 o 
  -4   9   3      114.84       88.80     28.57 o 
  -3   9   3     2024.78     1958.76     84.48 o 
  -2   9   3     3196.61      847.36   1723.86 o 
  -1   9   3       24.58       54.61     23.45 o 
   0   9   3      286.97      295.22     44.99 o 
   1   9   3     2718.58     2853.64    118.89 o 
   2   9   3     2396.01     2499.96     94.28 o 
   3   9   3      375.77      392.17     38.01 o 
   4   9   3       55.14       57.06     19.55 o 
   5   9   3      288.06      357.39     60.64 o 
  -6  10   3      294.46      240.63     48.71 o 
  -5  10   3       98.88       83.45     29.93 o 
  -4  10   3      366.49      290.99     49.74 o 
  -3  10   3      713.30      623.66     67.92 o 
  -2  10   3     1182.55     1254.64     57.43 o 
  -1  10   3      184.52      177.74     23.41 o 
   0  10   3      146.64      169.79     24.16 o 
   1  10   3      367.64      391.67     36.85 o 
   2  10   3     1472.41     1532.35     75.47 o 
   3  10   3      106.94      115.83     22.82 o 
   4  10   3       11.36       -5.76     14.02 o 
  -5  11   3       90.26       81.09     35.16 o 
  -4  11   3      910.11      986.35     89.48 o 
  -3  11   3      724.64      811.93     82.58 o 
  -2  11   3      136.32      188.19     40.09 o 
  -1  11   3       33.74       43.57     14.91 o 
   0  11   3     1289.00     1454.17     71.93 o 
   1  11   3      777.34      878.00     81.07 o 
   2  11   3      221.97      214.74     30.91 o 
   3  11   3      174.17      190.11     36.39 o 
  -3  12   3     1476.84     1559.69    120.26 o 
  -2  12   3       57.74       94.39     33.56 o 
  -1  12   3      136.40      151.97     44.18 o 
   0  12   3      574.78      587.66     48.00 o 
   1  12   3     1106.33     1274.91     73.51 o 
  -2 -12   4       12.15      -13.35     31.45 o 
  -1 -12   4      177.59      171.63     32.57 o 
   0 -12   4     1364.91     1327.78     68.18 o 
   1 -12   4      750.94      783.54     85.90 o 
   2 -12   4      108.50      142.82     44.70 o 
   3 -12   4      664.31      743.02     83.39 o 
   4 -12   4      948.00      982.08     96.06 o 
  -4 -11   4      938.72      964.76     91.18 o 
  -3 -11   4      345.43      272.57     50.22 o 
  -2 -11   4       47.87       58.86     28.52 o 
  -1 -11   4       15.50       -2.06     15.72 o 
   0 -11   4      559.44      517.89     41.21 o 
   1 -11   4     1166.84     1239.41     58.38 o 
   2 -11   4      219.72      272.07     50.76 o 
   3 -11   4       35.93       17.11     23.91 o 
   4 -11   4      534.32      496.29     65.25 o 
   5 -11   4      764.20      713.83     77.91 o 
   6 -11   4      126.69      136.23     36.56 o 
  -5 -10   4      620.51      546.36     74.16 o 
  -4 -10   4       34.59       27.02     26.59 o 
  -3 -10   4     1177.38     1154.37     88.74 o 
  -2 -10   4     1077.07     1094.78     80.79 o 
  -1 -10   4      759.75      718.71     61.09 o 
   0 -10   4        0.66      -13.96     13.51 o 
   1 -10   4      565.88      578.80     37.11 o 
   2 -10   4     1438.72     1564.95    108.32 o 
   3 -10   4      814.76      877.71     79.88 o 
   4 -10   4       39.85       39.67     21.76 o 
   5 -10   4      743.29      554.20     65.07 o 
   6 -10   4      791.75      716.11     72.99 o 
   7 -10   4      333.59      278.29     47.77 o 
  -5  -9   4     1358.82     1360.93    105.46 o 
  -4  -9   4     1150.89     1091.10     89.09 o 
  -3  -9   4      147.95      150.84     35.52 o 
  -2  -9   4     1099.23     1110.46     78.14 o 
  -1  -9   4     3325.49     3390.80    139.48 o 
   0  -9   4      197.66      203.71     23.40 o 
   1  -9   4      471.98      264.91    170.41 o 
   2  -9   4     2366.48     2385.54     60.07 o 
   3  -9   4     4329.18     4231.89    120.43 o 
   4  -9   4       60.75       60.95     15.22 o 
   5  -9   4      483.58      401.30     51.78 o 
   6  -9   4     1667.16     1535.45    102.60 o 
   7  -9   4     1627.75     1716.16    113.03 o 
  -6  -8   4       95.22      107.75     39.36 o 
  -5  -8   4      134.25      109.42     36.21 o 
  -4  -8   4      962.51      982.70     80.68 o 
  -3  -8   4       59.47       55.87     24.29 o 
  -2  -8   4      800.03      808.02     62.86 o 
  -1  -8   4     2286.75     2158.71     72.42 o 
   0  -8   4     1189.73     1237.55     66.94 o 
   1  -8   4      165.83      162.30     26.11 o 
   2  -8   4     2318.34     2398.83     74.54 o 
   3  -8   4     3640.46     3672.69    104.87 o 
   4  -8   4       82.18       87.20     14.69 o 
   5  -8   4      501.35      466.29     32.15 o 
   6  -8   4      216.81      209.18     35.94 o 
   7  -8   4     1990.96     2093.32    120.45 o 
   8  -8   4       28.16       53.80     27.59 o 
  -7  -7   4      304.75      289.30     52.67 o 
  -6  -7   4        1.07      -14.84     20.33 o 
  -5  -7   4      420.61      395.63     52.68 o 
  -4  -7   4     3899.92     3880.96    166.72 o 
  -3  -7   4     1357.49     1277.86     82.33 o 
  -2  -7   4        0.95       -5.40     16.66 o 
  -1  -7   4      949.09      990.16     60.68 o 
   0  -7   4     1774.27     1155.71    760.89 o 
   1  -7   4      119.32      134.41     10.69 o 
   2  -7   4       48.31       44.41      7.48 o 
   3  -7   4        8.55       10.43     11.12 o 
   4  -7   4       91.78       97.98     14.94 o 
   5  -7   4      462.60      444.02     24.00 o 
   6  -7   4       31.61       39.22     12.33 o 
   7  -7   4      408.96      404.76     32.09 o 
   8  -7   4      442.05      511.98     57.73 o 
  -7  -6   4      528.52      426.84     60.89 o 
  -6  -6   4      354.99      374.27     52.07 o 
  -5  -6   4        9.05       12.76     19.38 o 
  -4  -6   4      519.01      499.74     51.92 o 
  -3  -6   4     1109.69     1032.41     70.27 o 
  -2  -6   4     1810.02     1840.15     64.16 o 
  -1  -6   4        7.91        5.50     10.07 o 
   0  -6   4     1442.42     1598.07     50.15 o 
   1  -6   4     1256.20     1398.24     32.69 o 
   2  -6   4     2274.06     2429.44     51.85 o 
   3  -6   4      268.19      262.15     21.65 o 
   4  -6   4      944.06      956.72     43.60 o 
   5  -6   4      203.29      220.88     14.92 o 
   6  -6   4     3195.25     3100.80    130.60 o 
   7  -6   4      550.44      631.77     38.89 o 
   8  -6   4      470.85      498.88     54.62 o 
  -8  -5   4       49.16       45.93     22.90 o 
  -7  -5   4      440.80      388.81     56.38 o 
  -6  -5   4     1192.04     1152.92     87.78 o 
  -5  -5   4      411.58      398.19     47.90 o 
  -4  -5   4       38.01       32.90     18.18 o 
  -3  -5   4     4051.43     3823.71    104.09 o 
  -2  -5   4     2895.02     2673.81    107.26 o 
  -1  -5   4       21.98       17.29      8.02 o 
   0  -5   4        6.93       12.22      5.10 o 
   1  -5   4     7099.41     6988.79    110.35 o 
   2  -5   4    10740.45    10757.65    161.44 o 
   3  -5   4     1016.19      994.54     31.95 o 
   4  -5   4     1346.24     1361.10     49.16 o 
   5  -5   4     3441.35     3400.36     88.16 o 
   6  -5   4     2873.96     2727.72     61.66 o 
   7  -5   4       31.93       99.15     29.17 o 
   8  -5   4      769.22      759.22     45.18 o 
  -8  -4   4       42.81       48.36     23.54 o 
  -7  -4   4      402.36      488.70     64.95 o 
  -6  -4   4      634.22      740.55     67.80 o 
  -5  -4   4     1816.91     1728.04     97.63 o 
  -4  -4   4       38.84      105.09     18.56 o 
  -3  -4   4      813.53      748.00     53.01 o 
  -2  -4   4    11235.18     3671.22   4988.40 o 
  -1  -4   4     4381.89     4535.94    141.80 o 
   0  -4   4      504.86      480.92     18.93 o 
   1  -4   4      924.05      937.84     31.84 o 
   2  -4   4    16333.12    16180.02    277.31 o 
   3  -4   4     3725.61     3544.39     56.05 o 
   4  -4   4      591.77      626.14     17.54 o 
   5  -4   4     1559.98     1501.59     34.94 o 
   6  -4   4     3314.28     3335.58     56.64 o 
   7  -4   4     1968.93     2165.38     92.95 o 
   8  -4   4      356.03      338.04     43.55 o 
  -9  -3   4      437.28      398.67     52.88 o 
  -8  -3   4      187.11      234.86     32.72 o 
  -7  -3   4      110.44      144.52     23.77 o 
  -6  -3   4       67.44       64.94     25.51 o 
  -5  -3   4     1279.59     1226.46     55.00 o 
  -4  -3   4     1329.48     1550.67     59.21 o 
  -3  -3   4       54.92       80.94     18.04 o 
  -2  -3   4      731.66      668.94     43.23 o 
  -1  -3   4     3101.03     3005.81     71.92 o 
   0  -3   4       33.24      102.36     10.21 o 
   1  -3   4      568.75      516.08     18.08 o 
   2  -3   4      324.46      281.76     14.17 o 
   3  -3   4     1862.69     1712.09     32.65 o 
   4  -3   4      978.41     1031.43     23.59 o 
   5  -3   4      137.75      128.67      8.99 o 
   6  -3   4      848.14      891.45     28.93 o 
   7  -3   4     1418.66     1440.05     40.19 o 
   8  -3   4       76.36       77.29     31.28 o 
   9  -3   4      250.17      245.03     42.98 o 
  -9  -2   4      151.93      155.00     46.47 o 
  -8  -2   4      954.42      888.78     55.65 o 
  -7  -2   4      277.41      281.15     29.66 o 
  -6  -2   4     1436.91     1350.97     84.37 o 
  -5  -2   4      940.91      962.20     38.18 o 
  -4  -2   4     1408.93     1416.87     53.11 o 
  -3  -2   4     2522.36     2595.14    100.22 o 
  -2  -2   4        2.64        3.41      7.40 o 
  -1  -2   4      436.10      437.41     29.09 o 
   0  -2   4     4201.00     4759.85     94.71 o 
   1  -2   4     6031.22     6206.11    170.35 o 
   2  -2   4     1491.95     1422.45     32.62 o 
   3  -2   4     3785.35     3969.45     53.62 o 
   4  -2   4       79.12       83.20      6.59 o 
   5  -2   4      166.34      159.10     10.14 o 
   6  -2   4      140.53      115.45     28.93 o 
   7  -2   4     1059.78     1046.60     39.72 o 
   8  -2   4       21.39       18.98     16.43 o 
   9  -2   4       15.38      -23.90     25.03 o 
  -9  -1   4       13.97       19.31     64.57 o 
  -8  -1   4     1387.91     1342.82    114.55 o 
  -7  -1   4     1796.99     1751.71     70.45 o 
  -6  -1   4     2361.22     2249.54    107.99 o 
  -5  -1   4       10.59        9.56     10.68 o 
  -4  -1   4    11449.53    11728.08    224.76 o 
  -3  -1   4     3143.63     3072.10     77.52 o 
  -2  -1   4     1360.63     1674.33     67.74 o 
  -1  -1   4     2591.10     2680.67     87.52 o 
   0  -1   4     1566.90     1561.68     57.48 o 
   1  -1   4    17375.08    16902.91    405.60 o 
   2  -1   4    11667.69    11096.41    183.95 o 
   3  -1   4     3849.03     3760.43     50.74 o 
   4  -1   4     3459.78     3526.04     51.93 o 
   5  -1   4     2310.95     2192.13     40.56 o 
   6  -1   4      844.99      408.60    301.29 o 
   7  -1   4     1220.92     1156.50     81.05 o 
   8  -1   4     1011.84      961.75     79.58 o 
   9  -1   4       35.93        4.97     26.90 o 
  -9   0   4        0.78       47.00     20.25 o 
  -8   0   4       69.71       78.96     19.36 o 
  -7   0   4     2812.35     2956.26    135.14 o 
  -6   0   4     2558.93     2406.26     62.52 o 
  -5   0   4      281.69      312.45     18.78 o 
  -4   0   4      798.94      757.74     28.22 o 
  -3   0   4    15565.29    15900.84    229.23 o 
  -2   0   4    48869.13    52657.51    691.82 o 
  -1   0   4     7877.01     8484.05    159.15 o 
   0   0   4     4016.71     4183.25     63.13 o 
   1   0   4     9884.14     9564.62    241.93 o 
   2   0   4    32569.07    30082.14    496.86 o 
   3   0   4      203.94      216.71     12.40 o 
   4   0   4     2579.49     2463.99     47.36 o 
   5   0   4     2468.98     2450.13     57.48 o 
   6   0   4     3113.90     2533.42    440.61 o 
   7   0   4      337.23      284.53     43.59 o 
   8   0   4      591.09      515.78     58.95 o 
   9   0   4      192.87      176.51     37.91 o 
  -9   1   4      255.85      218.55     27.83 o 
  -8   1   4        7.63       50.57     20.23 o 
  -7   1   4      801.46      855.62     31.96 o 
  -6   1   4     2633.85     2657.16     56.33 o 
  -5   1   4      216.98      283.05     22.56 o 
  -4   1   4      331.88      436.43     38.99 o 
  -3   1   4     6171.71     6198.73    101.92 o 
  -2   1   4    14912.89    16182.13    406.90 o 
  -1   1   4      614.42      750.83     15.96 o 
   0   1   4     2666.94     2464.96     36.43 o 
   1   1   4     7060.41     6811.19    120.59 o 
   2   1   4    14782.33    14706.46    370.77 o 
   3   1   4     2200.93     2319.26     50.89 o 
   4   1   4     2974.62     2956.38     62.71 o 
   5   1   4      852.82      830.90     31.33 o 
   6   1   4     4602.63     1737.37   2228.80 o 
   7   1   4      580.24      564.31     61.34 o 
   8   1   4      667.58      676.24     69.51 o 
   9   1   4       77.39       32.17     30.91 o 
  -9   2   4      149.83      129.28     30.29 o 
  -8   2   4      982.79      939.67     39.58 o 
  -7   2   4       34.27       61.04     10.33 o 
  -6   2   4      147.22      160.01     12.30 o 
  -5   2   4        7.45       16.79      4.39 o 
  -4   2   4      937.12      954.33     26.82 o 
  -3   2   4      104.45      118.29      7.43 o 
  -2   2   4     5087.18     4864.17    145.03 o 
  -1   2   4       56.41       69.21      4.73 o 
   0   2   4       94.95      128.16      7.15 o 
   1   2   4        9.49        8.21      4.05 o 
   2   2   4     4951.71     5116.48    160.85 o 
   3   2   4      459.09      425.72     39.09 o 
   4   2   4       80.80       79.40      9.64 o 
   5   2   4        9.02        8.42      7.93 o 
   6   2   4      814.09      439.15    258.93 o 
   7   2   4     1144.47     1143.63     90.16 o 
   8   2   4       45.92       30.71     20.57 o 
  -9   3   4       74.21       82.31     25.50 o 
  -8   3   4      795.95      780.22     33.50 o 
  -7   3   4     2096.19     2135.68     47.94 o 
  -6   3   4        4.13       31.15      6.89 o 
  -5   3   4     1072.22     1126.51     27.45 o 
  -4   3   4     1997.76     2157.67     60.65 o 
  -3   3   4     5998.75     5862.11    335.49 o 
  -2   3   4      772.34      715.15     43.31 o 
  -1   3   4      451.01      429.39     16.01 o 
   0   3   4      705.91      624.03     20.65 o 
   1   3   4     4564.92     4630.62    130.67 o 
   2   3   4     1124.79     1098.23     63.21 o 
   3   3   4      361.13      288.82     36.17 o 
   4   3   4        4.57       -7.07      8.65 o 
   5   3   4     1087.00      440.58    495.98 o 
   6   3   4       87.16      176.70     39.12 o 
   7   3   4     1025.59     1051.55     89.90 o 
   8   3   4       35.23       62.94     28.14 o 
  -9   4   4       66.46       88.43     32.49 o 
  -8   4   4      798.28      899.34     52.80 o 
  -7   4   4     2945.87     2771.02     90.78 o 
  -6   4   4      301.08      305.41     20.12 o 
  -5   4   4       21.41       49.17      9.26 o 
  -4   4   4     1530.14     1414.55     45.88 o 
  -3   4   4    16948.01    17139.06    965.94 o 
  -2   4   4     1719.69     1623.41     41.76 o 
  -1   4   4     1700.09     1671.33     39.72 o 
   0   4   4     3738.30     3717.89     74.67 o 
   1   4   4    10569.01     8523.00   1758.36 o 
   2   4   4      556.20      521.27     44.34 o 
   3   4   4     4157.82     4342.38    163.14 o 
   4   4   4     1531.30     1553.65     93.55 o 
   5   4   4      456.03      464.24     54.00 o 
   6   4   4       10.16       76.16     17.52 o 
   7   4   4     1044.54      957.86     89.00 o 
   8   4   4      357.28      407.70     64.06 o 
  -9   5   4       70.61       87.87     29.70 o 
  -8   5   4      655.47      709.09     71.86 o 
  -7   5   4     2363.15     2341.24     70.58 o 
  -6   5   4     1275.35     1408.25     48.48 o 
  -5   5   4        7.70       43.25      8.27 o 
  -4   5   4     1996.24     2010.93     58.15 o 
  -3   5   4    14230.93    13048.28    356.95 o 
  -2   5   4     4746.82     4674.06     98.37 o 
  -1   5   4     5267.03     5435.92     82.63 o 
   0   5   4      741.88      761.35     27.61 o 
   1   5   4    11006.08    11617.94    223.65 o 
   2   5   4     2810.40     2707.53     98.25 o 
   3   5   4     2405.84     2479.21    118.98 o 
   4   5   4      746.89      788.27     68.06 o 
   5   5   4     2276.82     2588.87    138.71 o 
   6   5   4     1142.89     1215.53     98.44 o 
   7   5   4      108.46      117.40     38.06 o 
  -9   6   4       36.05        4.36     17.39 o 
  -8   6   4      148.22      136.68     33.28 o 
  -7   6   4      462.82      471.77     57.59 o 
  -6   6   4      367.00      398.15     22.40 o 
  -5   6   4      125.17      119.45     10.67 o 
  -4   6   4       28.33       37.25      7.88 o 
  -3   6   4     2227.93     2127.44    137.30 o 
  -2   6   4     2418.73     2431.08     65.81 o 
  -1   6   4        1.17       13.80      8.99 o 
   0   6   4      874.58      904.01     41.71 o 
   1   6   4     2614.54     2873.00     83.84 o 
   2   6   4     5576.14     5995.50    291.08 o 
   3   6   4      238.85      265.14     39.09 o 
   4   6   4       27.78       47.89     21.75 o 
   5   6   4      192.03      180.29     40.35 o 
   6   6   4     1561.84     1778.79    125.18 o 
   7   6   4       10.65       -7.78     18.50 o 
  -8   7   4      668.20      737.30     77.70 o 
  -7   7   4      386.98      384.64     52.90 o 
  -6   7   4      801.20      819.44     74.00 o 
  -5   7   4        5.81        5.57     12.35 o 
  -4   7   4     1205.09     1166.48     29.48 o 
  -3   7   4       83.51       73.53      6.02 o 
  -2   7   4     2029.87     2048.02     49.43 o 
  -1   7   4      534.61      245.81    196.88 o 
   0   7   4      603.07      588.21     35.40 o 
   1   7   4        1.73        2.91      9.19 o 
   2   7   4      115.82      145.69     21.60 o 
   3   7   4      216.32      222.29     27.34 o 
   4   7   4      112.58       85.30     30.17 o 
   5   7   4       16.03       23.64     26.25 o 
   6   7   4      856.84      916.54     93.34 o 
  -8   8   4      732.54      741.33     81.78 o 
  -7   8   4      601.29      643.86     71.52 o 
  -6   8   4      283.64      280.16     45.68 o 
  -5   8   4      624.82      661.44     65.26 o 
  -4   8   4     2016.44     1825.77     48.01 o 
  -3   8   4     1208.80     1212.53     29.66 o 
  -2   8   4     1535.17     1227.72    260.40 o 
  -1   8   4      450.88      485.98     40.78 o 
   0   8   4     2401.06     2358.23    119.88 o 
   1   8   4     1487.17     1597.01     67.03 o 
   2   8   4     4327.50     4690.20    132.04 o 
   3   8   4     3794.15     4059.00    124.31 o 
   4   8   4      140.48      139.72     23.49 o 
   5   8   4       94.33      177.05     45.40 o 
  -7   9   4     1205.87     1205.38    102.39 o 
  -6   9   4        1.69        9.12     19.30 o 
  -5   9   4       17.64       20.86     19.45 o 
  -4   9   4     1995.75     1972.05    119.20 o 
  -3   9   4     1423.37     1573.80     54.97 o 
  -2   9   4      191.61      213.75     22.48 o 
  -1   9   4      651.66      620.97     30.52 o 
   0   9   4     2076.47     2255.03     82.98 o 
   1   9   4     2206.45     2403.26     89.50 o 
   2   9   4      246.50      219.52     28.45 o 
   3   9   4      677.76      647.22     48.10 o 
   4   9   4     1395.81     1627.90     79.35 o 
   5   9   4      529.00      574.38     62.60 o 
  -6  10   4      219.76      203.99     41.10 o 
  -5  10   4        1.47      -15.88     15.33 o 
  -4  10   4      684.37      616.01     67.88 o 
  -3  10   4     3994.89     3800.15    180.00 o 
  -2  10   4      203.05      198.75     22.89 o 
  -1  10   4       71.66       59.97     23.15 o 
   0  10   4      301.70      324.06     32.18 o 
   1  10   4     1567.41     1791.70     79.80 o 
   2  10   4      253.98      209.41     38.24 o 
   3  10   4      115.58      116.97     25.82 o 
   4  10   4      235.20      265.25     34.63 o 
  -5  11   4      269.45      217.59     47.86 o 
  -4  11   4       14.15        6.24     20.00 o 
  -3  11   4      853.50      944.91     87.58 o 
  -2  11   4      805.03      865.26     84.21 o 
  -1  11   4      165.15      134.30     23.16 o 
   0  11   4       67.27       69.57     19.71 o 
   1  11   4      525.87      562.41     46.12 o 
   2  11   4      658.72      693.40     54.21 o 
   3  11   4      115.01       98.86     23.43 o 
  -2  12   4      562.92      559.43     70.21 o 
  -1  12   4      509.85      524.13     70.36 o 
   0  12   4      914.15     1127.90     66.28 o 
   1  12   4      405.53      440.61     44.41 o 
  -2 -12   5      878.90      792.72     76.60 o 
  -1 -12   5     1249.06     1323.11    116.33 o 
   0 -12   5       14.31       31.32     36.47 o 
   1 -12   5      708.11      789.89     85.94 o 
   2 -12   5     1472.43     1722.55    127.59 o 
   3 -12   5     1535.56     1679.47    123.88 o 
   4 -12   5       42.34       89.76     37.37 o 
  -4 -11   5      254.78      209.27     45.84 o 
  -3 -11   5      113.42       56.67     33.71 o 
  -2 -11   5      153.59      140.26     35.23 o 
  -1 -11   5     1341.46     1234.23     65.30 o 
   0 -11   5      436.06      383.72     35.72 o 
   1 -11   5       70.41       88.93     17.81 o 
   2 -11   5      322.30      359.92     56.80 o 
   3 -11   5     1399.54     1472.26    110.26 o 
   4 -11   5      146.30      108.62     35.70 o 
   5 -11   5      487.33      586.13     70.06 o 
   6 -11   5      302.60      354.60     53.86 o 
  -5 -10   5       30.77       46.06     36.49 o 
  -4 -10   5      693.07      601.71     69.71 o 
  -3 -10   5      267.75      208.86     40.79 o 
  -2 -10   5      112.29      116.15     30.97 o 
  -1 -10   5      133.83      199.91     34.08 o 
   0 -10   5      288.86      321.38     24.44 o 
   1 -10   5      380.69      410.35     31.76 o 
   2 -10   5      329.03      295.95     24.79 o 
   3 -10   5      955.86      859.60     79.06 o 
   4 -10   5      534.85      521.69     61.82 o 
   5 -10   5        6.81       24.63     19.92 o 
   6 -10   5       40.84       91.61     32.19 o 
   7 -10   5      915.64      998.22     88.59 o 
  -5  -9   5        9.38       18.49     27.76 o 
  -4  -9   5      129.40      126.76     35.96 o 
  -3  -9   5     2141.46     1899.86    112.48 o 
  -2  -9   5     2275.12     2197.72    114.23 o 
  -1  -9   5      321.30      345.55     40.67 o 
   0  -9   5     1153.86     1132.22     62.07 o 
   1  -9   5     3282.05     2120.56   1143.32 o 
   2  -9   5     2755.83     2861.10     80.45 o 
   3  -9   5        5.73       19.99     13.55 o 
   4  -9   5     2513.64     2360.00     83.67 o 
   5  -9   5      828.30      709.86     66.67 o 
   6  -9   5     1023.81      933.33     79.61 o 
   7  -9   5       19.51       86.40     28.54 o 
  -6  -8   5      464.60      542.41     70.37 o 
  -5  -8   5        1.05       -9.87     31.02 o 
  -4  -8   5      200.56      215.09     38.53 o 
  -3  -8   5     1531.26     1446.45     92.19 o 
  -2  -8   5     4624.27     4482.34    171.06 o 
  -1  -8   5        6.16       -4.74      9.73 o 
   0  -8   5      524.28      488.79     40.97 o 
   1  -8   5     3233.30     3388.79     68.07 o 
   2  -8   5     8528.07     8902.28    193.04 o 
   3  -8   5     1089.15     1029.95     27.58 o 
   4  -8   5      890.00      871.28     45.84 o 
   5  -8   5     1745.36     1652.51     64.43 o 
   6  -8   5      945.66      946.55     88.57 o 
   7  -8   5      156.83      204.82     37.60 o 
   8  -8   5      548.26      540.32     63.27 o 
  -7  -7   5        2.91      -32.48     30.57 o 
  -6  -7   5      366.11      378.56     53.99 o 
  -5  -7   5     1973.67     1924.11    116.77 o 
  -4  -7   5        0.33       15.69     18.54 o 
  -3  -7   5      626.14      694.82     60.25 o 
  -2  -7   5     3899.79     3730.81    104.75 o 
  -1  -7   5     1304.74     1256.32     70.17 o 
   0  -7   5      866.53      509.70    332.36 o 
   1  -7   5      345.55      381.00     17.58 o 
   2  -7   5     4826.87     5118.58     94.92 o 
   3  -7   5     1457.27     1472.67     35.35 o 
   4  -7   5     3675.51     3835.61    168.27 o 
   5  -7   5     2267.01     2261.99     89.45 o 
   6  -7   5     1154.36     1250.42    100.76 o 
   7  -7   5      990.12     1099.86     54.29 o 
   8  -7   5      310.53      270.11     42.17 o 
  -8  -6   5      333.77      267.69     54.98 o 
  -7  -6   5       62.98       74.49     32.88 o 
  -6  -6   5      552.27      640.16     67.39 o 
  -5  -6   5      204.64      169.52     34.04 o 
  -4  -6   5      861.92      852.51     67.64 o 
  -3  -6   5     1502.72     1415.54     83.50 o 
  -2  -6   5      794.82      785.89     40.09 o 
  -1  -6   5     3683.01     3695.84    130.90 o 
   0  -6   5       28.66       31.65      6.85 o 
   1  -6   5      114.81       98.21      9.53 o 
   2  -6   5     1311.03     1346.05     36.72 o 
   3  -6   5     3176.86     3180.99     75.99 o 
   4  -6   5       73.63       69.46     10.01 o 
   5  -6   5      734.10      756.30     31.78 o 
   6  -6   5     1464.92     1406.57     68.64 o 
   7  -6   5     2300.06     2310.33     80.76 o 
   8  -6   5        0.95       -4.34     14.82 o 
  -8  -5   5      688.55      610.41     52.55 o 
  -7  -5   5      801.37      751.24     75.61 o 
  -6  -5   5      123.78      149.20     37.54 o 
  -5  -5   5      594.10      573.58     57.42 o 
  -4  -5   5     1342.20     1220.55     79.29 o 
  -3  -5   5     3496.71     3292.06     95.10 o 
  -2  -5   5       13.67      107.33     21.21 o 
  -1  -5   5     5088.90     4709.30    281.67 o 
   0  -5   5     2309.77     2467.27     55.06 o 
   1  -5   5     2973.09     3305.20     79.28 o 
   2  -5   5      580.47      533.03     18.50 o 
   3  -5   5     4462.30     4408.72     88.63 o 
   4  -5   5     1509.52     1503.52     32.77 o 
   5  -5   5       40.44       41.26      5.93 o 
   6  -5   5      526.86      564.31     19.93 o 
   7  -5   5     1707.67     1767.88     93.20 o 
   8  -5   5      882.80      946.34     51.39 o 
  -8  -4   5      387.41      367.19     40.00 o 
  -7  -4   5     1881.13     1854.57    116.79 o 
  -6  -4   5      900.99      869.32     74.05 o 
  -5  -4   5       14.54       32.50     20.58 o 
  -4  -4   5     1570.28     1494.58     60.87 o 
  -3  -4   5     7122.55     6711.63    209.90 o 
  -2  -4   5     4949.72     1929.03   2884.49 o 
  -1  -4   5      587.03      592.53     28.82 o 
   0  -4   5     1997.24     1961.57     45.24 o 
   1  -4   5     6110.16     6343.24    223.43 o 
   2  -4   5     6781.58     6904.67    155.11 o 
   3  -4   5     2355.59     2262.28     52.38 o 
   4  -4   5     1694.56     1775.69     46.95 o 
   5  -4   5     1175.62      954.81    156.22 o 
   6  -4   5      719.11      728.40     25.87 o 
   7  -4   5      433.38      472.52     33.35 o 
   8  -4   5     1054.09     1196.56     57.21 o 
  -9  -3   5       24.91        0.82     18.76 o 
  -8  -3   5      254.37      201.52     39.33 o 
  -7  -3   5      758.82      728.75     69.97 o 
  -6  -3   5     2731.84     2630.81    129.46 o 
  -5  -3   5       56.42       52.84     19.46 o 
  -4  -3   5        4.15      -11.52     12.89 o 
  -3  -3   5     4332.14     4390.07    150.88 o 
  -2  -3   5    10538.01    10873.33    292.75 o 
  -1  -3   5      806.44      727.78     30.32 o 
   0  -3   5      251.60      266.04     23.44 o 
   1  -3   5     2067.44     1948.39     66.20 o 
   2  -3   5    11235.44    11442.04    170.35 o 
   3  -3   5     1309.07     1364.20     55.38 o 
   4  -3   5     2117.86     2199.65     38.47 o 
   5  -3   5      123.80      115.38      8.55 o 
   6  -3   5     3053.01     2953.14     59.66 o 
   7  -3   5       13.53       20.22      9.91 o 
   8  -3   5      578.40      622.70     62.14 o 
   9  -3   5       56.06       22.88     23.95 o 
  -9  -2   5       78.39       25.25     36.11 o 
  -8  -2   5       23.75       26.23     17.86 o 
  -7  -2   5      717.95      740.27     46.58 o 
  -6  -2   5      325.71      367.06     45.26 o 
  -5  -2   5        4.34       -0.61      9.44 o 
  -4  -2   5     3395.74     3536.23     95.17 o 
  -3  -2   5      934.62      926.84     55.50 o 
  -2  -2   5     6482.39     6301.78    184.05 o 
  -1  -2   5        2.26       25.94      9.49 o 
   0  -2   5      914.36      920.82     62.79 o 
   1  -2   5      186.01      179.16     19.89 o 
   2  -2   5      526.48      371.36     15.14 o 
   3  -2   5     3027.93     2988.67     44.09 o 
   4  -2   5       18.85       34.25      5.08 o 
   5  -2   5       64.01       62.44      6.75 o 
   6  -2   5     2291.89     1878.94    338.42 o 
   7  -2   5      864.24      893.48     46.92 o 
   8  -2   5       59.43       28.36     21.04 o 
   9  -2   5       61.51       59.74     28.54 o 
  -9  -1   5      131.36       98.43     22.21 o 
  -8  -1   5      496.10      445.12     37.69 o 
  -7  -1   5        0.13       32.79     15.52 o 
  -6  -1   5     1689.50     1684.24     91.93 o 
  -5  -1   5      534.56      559.87     47.77 o 
  -4  -1   5      198.88      324.50     24.78 o 
  -3  -1   5       30.81      104.01     13.54 o 
  -2  -1   5    20724.87    20763.15    503.09 o 
  -1  -1   5     4464.22     4601.86     80.63 o 
   0  -1   5      332.25      354.01     25.70 o 
   1  -1   5     1122.34     1138.44     52.71 o 
   2  -1   5    17960.93    16038.24   1433.79 o 
   3  -1   5     3863.01     3673.80     49.87 o 
   4  -1   5       65.66       81.06      6.30 o 
   5  -1   5      110.46       99.21      9.63 o 
   6  -1   5      416.37      412.22     32.17 o 
   7  -1   5     2738.24     2683.26    133.37 o 
   8  -1   5       68.44       75.11     27.57 o 
   9  -1   5      190.78      151.89     38.29 o 
  -9   0   5       82.06       34.91     38.74 o 
  -8   0   5      913.21      978.54     52.84 o 
  -7   0   5     1781.69     1825.36     69.44 o 
  -6   0   5      541.50      599.35     29.11 o 
  -5   0   5      487.69      516.66     26.94 o 
  -4   0   5     1160.87     1202.72     42.83 o 
  -3   0   5     4271.82     4650.47    178.12 o 
  -2   0   5       44.22      288.03     40.95 o 
  -1   0   5      303.40      295.82     10.67 o 
   0   0   5     4270.95     3933.57     65.84 o 
   1   0   5     3222.83     3333.18    107.04 o 
   2   0   5     1849.10     1851.55     75.93 o 
   3   0   5     9586.64     8913.06    195.76 o 
   4   0   5      528.24      498.53     17.96 o 
   5   0   5      137.69      156.18     11.43 o 
   6   0   5     2334.12     2163.30     67.39 o 
   7   0   5     4856.23     4501.99    186.70 o 
   8   0   5      342.77      337.32     50.21 o 
   9   0   5       16.14       57.75     24.39 o 
  -9   1   5       13.26      -35.23     24.00 o 
  -8   1   5      748.38      774.64     44.10 o 
  -7   1   5     4592.62     4599.86     99.16 o 
  -6   1   5      156.08      235.37     31.98 o 
  -5   1   5      170.59      179.49     12.99 o 
  -4   1   5      360.18      408.36     20.19 o 
  -3   1   5    14342.50    14919.74    642.56 o 
  -2   1   5      113.58      292.51     35.49 o 
  -1   1   5     4102.00     4240.96     59.13 o 
   0   1   5      712.01      684.48     15.88 o 
   1   1   5     7761.75     6787.46    121.59 o 
   2   1   5      523.52      545.34     31.15 o 
   3   1   5     2996.20     2821.91     55.44 o 
   4   1   5     1186.60     1271.49     32.26 o 
   5   1   5      664.23      659.12     27.22 o 
   6   1   5       53.21      100.16     14.84 o 
   7   1   5      494.17      485.73     56.92 o 
   8   1   5      254.30      248.84     44.64 o 
   9   1   5       23.87       19.66     23.54 o 
  -9   2   5        1.55      -20.15     16.12 o 
  -8   2   5      475.22      492.50     28.41 o 
  -7   2   5      552.07      563.73     24.45 o 
  -6   2   5      620.26      624.95     23.80 o 
  -5   2   5        7.36        4.89      3.96 o 
  -4   2   5      136.91      146.62     14.73 o 
  -3   2   5     5574.80     5669.79    114.90 o 
  -2   2   5     8460.06     8379.99    252.79 o 
  -1   2   5      548.66      481.50     13.82 o 
   0   2   5     1177.49     1134.46     30.27 o 
   1   2   5    14680.22    14911.35    394.32 o 
   2   2   5    13863.51    14315.74    467.77 o 
   3   2   5      467.72      503.99     43.98 o 
   4   2   5       37.57       46.20      7.39 o 
   5   2   5      786.74      814.14     37.38 o 
   6   2   5     1059.85      721.03    303.05 o 
   7   2   5        2.23       30.86     20.82 o 
   8   2   5       30.83       38.57     23.27 o 
  -9   3   5      118.41      166.05     37.75 o 
  -8   3   5      366.27      378.02     32.47 o 
  -7   3   5     3409.42     3523.29    114.65 o 
  -6   3   5     1842.72     1889.17     46.08 o 
  -5   3   5       32.65       29.96      4.53 o 
  -4   3   5      115.62      140.17     26.31 o 
  -3   3   5     2810.19     2764.85     71.18 o 
  -2   3   5     6227.64     6021.40    144.79 o 
  -1   3   5     1176.70     1053.83     73.50 o 
   0   3   5       31.17       35.47      5.55 o 
   1   3   5       18.36       29.42      7.41 o 
   2   3   5     7463.40     6940.90    139.93 o 
   3   3   5     1544.74     1573.97     85.07 o 
   4   3   5       75.51       63.69     20.91 o 
   5   3   5      793.69      868.96     68.87 o 
   6   3   5     2510.40     2537.91    137.11 o 
   7   3   5      183.70      245.13     45.54 o 
   8   3   5       26.05       59.86     26.28 o 
  -9   4   5      226.09      291.57     51.64 o 
  -8   4   5      676.32      720.18     42.16 o 
  -7   4   5       47.93      154.33     22.45 o 
  -6   4   5     1806.84     1783.44    103.67 o 
  -5   4   5      302.54      318.17     22.58 o 
  -4   4   5     1130.27     1124.45     42.41 o 
  -3   4   5      690.74      822.72     55.44 o 
  -2   4   5     7998.46     7548.75    347.22 o 
  -1   4   5     1403.49     1251.17     54.91 o 
   0   4   5      597.98      547.32     21.93 o 
   1   4   5      805.82      858.14     65.14 o 
   2   4   5     9052.78     9656.88    324.90 o 
   3   4   5     2723.57     2599.72     83.30 o 
   4   4   5       91.34       97.35     26.92 o 
   5   4   5      190.88      227.95     42.64 o 
   6   4   5     4050.29     4093.30    189.10 o 
   7   4   5     1139.69     1260.43    102.80 o 
  -9   5   5       15.59       39.19     24.42 o 
  -8   5   5     1122.98     1280.45     98.90 o 
  -7   5   5      503.95      597.92     34.16 o 
  -6   5   5      725.10      754.90     67.19 o 
  -5   5   5      435.30      440.11     27.94 o 
  -4   5   5     3152.22     3302.19    124.73 o 
  -3   5   5     1536.81     1513.90     81.96 o 
  -2   5   5     2686.68     2553.44    140.79 o 
  -1   5   5     1744.68     1751.54     61.11 o 
   0   5   5     1497.36      722.11    551.41 o 
   1   5   5      104.72      132.89     17.61 o 
   2   5   5     3300.27     3493.74     99.03 o 
   3   5   5     3170.21     3399.69    146.38 o 
   4   5   5      377.04      330.56     45.26 o 
   5   5   5      126.54      130.35     35.85 o 
   6   5   5      609.22      577.27     68.27 o 
   7   5   5      524.82      606.57     74.76 o 
  -9   6   5       18.91      -14.39     21.60 o 
  -8   6   5      866.38      872.69     83.74 o 
  -7   6   5     1394.52     1267.93     96.38 o 
  -6   6   5       23.24       40.48      8.59 o 
  -5   6   5      114.06      103.76     12.21 o 
  -4   6   5      800.35      779.53     34.48 o 
  -3   6   5     3174.18     2844.62    124.86 o 
  -2   6   5       36.48       42.15      6.23 o 
  -1   6   5        2.46       25.13     13.00 o 
   0   6   5     1528.23     1587.26     56.85 o 
   1   6   5     5850.32     6046.19    185.53 o 
   2   6   5        0.12       22.82     12.16 o 
   3   6   5      255.85      285.59     26.70 o 
   4   6   5      416.11      402.51     52.78 o 
   5   6   5      254.14      334.38     51.39 o 
   6   6   5        6.13       33.29     30.25 o 
  -8   7   5       75.16       90.48     34.15 o 
  -7   7   5      925.78      918.39     83.51 o 
  -6   7   5      849.30      827.02     75.34 o 
  -5   7   5      138.82      140.65     11.96 o 
  -4   7   5       50.23       59.63      7.69 o 
  -3   7   5     4791.66     4377.61    146.90 o 
  -2   7   5      785.86      770.39     32.02 o 
  -1   7   5      188.79      178.17     18.29 o 
   0   7   5       21.15       51.98     11.06 o 
   1   7   5      109.17      165.74     20.72 o 
   2   7   5      482.85      570.67     38.35 o 
   3   7   5        4.27        2.48     11.29 o 
   4   7   5       82.98       91.23     18.03 o 
   5   7   5      792.85      920.24     88.12 o 
   6   7   5      250.10      283.96     57.27 o 
  -7   8   5     2712.67     2889.77    160.24 o 
  -6   8   5      648.86      643.63     68.99 o 
  -5   8   5      398.04      388.64     51.84 o 
  -4   8   5       67.74      140.59     12.43 o 
  -3   8   5     4015.69     3890.55     62.10 o 
  -2   8   5     4101.40     3245.51    719.62 o 
  -1   8   5      162.49      238.28     18.90 o 
   0   8   5       87.23      105.81     14.38 o 
   1   8   5     6141.95     6724.01    200.81 o 
   2   8   5     1686.21     1666.88     71.86 o 
   3   8   5        5.10        6.09     13.60 o 
   4   8   5       29.59       25.12     15.51 o 
   5   8   5     1090.13     1200.42     72.83 o 
  -7   9   5      454.58      564.03     73.16 o 
  -6   9   5      877.80      809.71     81.48 o 
  -5   9   5      580.91      622.10     68.17 o 
  -4   9   5        2.85       25.36     20.23 o 
  -3   9   5     2022.50     1989.71     61.89 o 
  -2   9   5     3188.16     3373.83     97.26 o 
  -1   9   5     1332.02     1363.28     54.96 o 
   0   9   5        0.92      -10.56     15.13 o 
   1   9   5     1153.30     1180.78     60.80 o 
   2   9   5     2863.92     3204.48    109.34 o 
   3   9   5      676.45      779.61     53.60 o 
   4   9   5        0.52       21.95     28.58 o 
  -6  10   5      134.85      133.65     37.14 o 
  -5  10   5      126.08      181.77     39.37 o 
  -4  10   5      826.98      848.05     81.25 o 
  -3  10   5        5.72       15.11     19.96 o 
  -2  10   5      458.88      490.64     35.33 o 
  -1  10   5      416.49      463.45     36.31 o 
   0  10   5      285.46      280.88     33.42 o 
   1  10   5      118.83      130.05     23.63 o 
   2  10   5      749.03      768.89     52.49 o 
   3  10   5      374.44      381.52     41.26 o 
   4  10   5       21.41        4.64     20.16 o 
  -4  11   5      738.20      721.50     79.06 o 
  -3  11   5      872.36      954.95     90.38 o 
  -2  11   5       53.08       78.99     27.27 o 
  -1  11   5       21.88       33.50     12.99 o 
   0  11   5      760.52      785.63     52.13 o 
   1  11   5      369.14      389.43     38.82 o 
   2  11   5        9.60        3.86     23.65 o 
  -2  12   5      749.92      927.41     90.81 o 
  -1  12   5       14.65       17.48     25.98 o 
   0  12   5      571.24      658.13     75.91 o 
  -2 -12   6      369.98      246.35     47.10 o 
  -1 -12   6      148.55      166.50     28.22 o 
   0 -12   6      946.52     1000.72     59.19 o 
   1 -12   6      267.62      224.93     52.90 o 
   2 -12   6      466.60      440.70     66.14 o 
   3 -12   6        4.88       23.31     29.63 o 
   4 -12   6      670.34      566.41     72.07 o 
  -4 -11   6       32.11      -39.97     31.16 o 
  -3 -11   6      399.75      271.70     51.50 o 
  -2 -11   6     1876.16     1777.94    111.15 o 
  -1 -11   6        2.93      -23.74     22.20 o 
   0 -11   6      476.58      432.80     37.47 o 
   1 -11   6      268.32      233.62     40.26 o 
   2 -11   6      747.33      827.43     83.54 o 
   3 -11   6      111.43       65.85     28.60 o 
   4 -11   6      763.33      739.28     78.87 o 
   5 -11   6       79.99       59.06     32.34 o 
   6 -11   6       39.83       46.63     20.54 o 
  -5 -10   6      342.84      302.45     56.90 o 
  -4 -10   6       33.05       -3.31     25.63 o 
  -3 -10   6        6.61      -22.89     23.82 o 
  -2 -10   6     2311.10     2143.95    117.38 o 
  -1 -10   6     1439.51     1406.83     86.68 o 
   0 -10   6       67.33       33.68     29.59 o 
   1 -10   6        2.82        0.07     16.27 o 
   2 -10   6     2008.65     2157.54     87.43 o 
   3 -10   6     1698.09     1605.27    110.84 o 
   4 -10   6        6.99       -6.29     17.08 o 
   5 -10   6       95.27       82.59     32.40 o 
   6 -10   6      969.90      922.32     82.22 o 
  -5  -9   6      661.22      676.74     74.99 o 
  -4  -9   6      497.73      476.83     60.10 o 
  -3  -9   6      592.92      577.73     60.92 o 
  -2  -9   6      223.11      290.10     42.26 o 
  -1  -9   6     3311.18     3365.43    140.00 o 
   0  -9   6      305.42      337.22     27.68 o 
   1  -9   6      107.58      104.34     17.10 o 
   2  -9   6     1514.99     1571.61     67.00 o 
   3  -9   6     5132.96     5305.84    219.97 o 
   4  -9   6      324.64      307.95     45.54 o 
   5  -9   6       85.53       60.21     25.02 o 
   6  -9   6      665.90      666.84     65.88 o 
   7  -9   6     2585.73     2585.25    139.78 o 
  -6  -8   6        7.27       46.34     31.22 o 
  -5  -8   6      645.85      685.67     71.65 o 
  -4  -8   6      442.53      398.52     51.67 o 
  -3  -8   6     1173.72     1046.44     77.77 o 
  -2  -8   6        2.81       70.11     26.45 o 
  -1  -8   6     3245.80     3088.81     92.10 o 
   0  -8   6      932.92      926.07     57.91 o 
   1  -8   6       32.97      131.35     12.07 o 
   2  -8   6      798.41      868.45     32.92 o 
   3  -8   6      999.95     1032.51     38.47 o 
   4  -8   6      838.04      800.67     44.89 o 
   5  -8   6       91.67       99.62     25.79 o 
   6  -8   6        2.37       -0.09      9.64 o 
   7  -8   6     1274.36     1178.51     85.87 o 
   8  -8   6      476.20      579.43     61.77 o 
  -7  -7   6      612.60      554.31     72.73 o 
  -6  -7   6       46.19       53.00     30.04 o 
  -5  -7   6      811.10      831.05     75.58 o 
  -4  -7   6      124.37       90.35     27.36 o 
  -3  -7   6      842.58      782.63     64.63 o 
  -2  -7   6      941.37      915.55     65.01 o 
  -1  -7   6     1694.66     1528.46     77.47 o 
   0  -7   6      325.10      243.12     86.80 o 
   1  -7   6     1754.00     1920.91     76.10 o 
   2  -7   6      451.52      466.24     23.23 o 
   3  -7   6     8599.47     8515.91    139.42 o 
   4  -7   6      684.21      722.85     36.67 o 
   5  -7   6      141.73      159.60     15.42 o 
   6  -7   6       69.75       63.23     26.40 o 
   7  -7   6      371.76      424.87     33.35 o 
   8  -7   6      358.92      405.70     49.63 o 
  -8  -6   6        0.43       21.21     24.84 o 
  -7  -6   6      971.47      940.31     87.85 o 
  -6  -6   6     1824.44     1668.52    112.42 o 
  -5  -6   6       43.51       42.78     21.74 o 
  -4  -6   6        1.98      -11.59     16.48 o 
  -3  -6   6     1861.76     1664.29     91.86 o 
  -2  -6   6     1943.91     1728.97     72.60 o 
  -1  -6   6      140.37      138.75     22.90 o 
   0  -6   6      537.33      630.76     26.51 o 
   1  -6   6     1312.77     1503.39     50.78 o 
   2  -6   6     5473.22     5613.00    101.19 o 
   3  -6   6     1587.79     1578.13     36.23 o 
   4  -6   6     2300.01     2305.78     52.32 o 
   5  -6   6     1419.80     1368.86     44.00 o 
   6  -6   6     1082.43     1047.03     49.84 o 
   7  -6   6       18.40        9.47     12.51 o 
   8  -6   6      316.62      297.65     29.15 o 
  -8  -5   6      189.19      200.54     81.16 o 
  -7  -5   6      131.09      184.55     40.62 o 
  -6  -5   6     3040.57     2971.02    149.60 o 
  -5  -5   6      538.09      549.96     57.04 o 
  -4  -5   6     1013.65      949.72     69.61 o 
  -3  -5   6      187.00      211.87     22.75 o 
  -2  -5   6    19463.90    18818.91    483.00 o 
  -1  -5   6     3726.29      512.45   1951.38 o 
   0  -5   6      473.01      455.07     21.36 o 
   1  -5   6      580.65      603.81     29.04 o 
   2  -5   6    13061.44    13031.62    287.98 o 
   3  -5   6     4419.05     4361.55    106.81 o 
   4  -5   6       28.86       29.65      5.43 o 
   5  -5   6      482.55      508.10     19.57 o 
   6  -5   6     2495.85     2473.78     51.63 o 
   7  -5   6     1439.82     1547.92     63.48 o 
   8  -5   6       57.58       36.00     12.07 o 
  -8  -4   6      435.28      403.23     41.77 o 
  -7  -4   6      229.25      250.20     50.95 o 
  -6  -4   6     1454.53     1478.17     97.04 o 
  -5  -4   6     1689.38     1583.78     93.64 o 
  -4  -4   6       98.65      118.34     24.88 o 
  -3  -4   6     1420.31     1520.00     81.28 o 
  -2  -4   6     9289.09     9239.85    263.47 o 
  -1  -4   6     8421.07     8219.01    165.18 o 
   0  -4   6       10.72       29.66     10.18 o 
   1  -4   6      322.92      332.49     17.68 o 
   2  -4   6    11788.68    11836.11    345.67 o 
   3  -4   6     9444.78     9433.76    289.08 o 
   4  -4   6      101.20      107.63      8.78 o 
   5  -4   6      427.19      291.70     88.20 o 
   6  -4   6     2817.43     2854.59     65.95 o 
   7  -4   6     3165.73     3322.59     97.76 o 
   8  -4   6       48.68       68.88     24.20 o 
   9  -4   6      276.84      273.87     44.44 o 
  -9  -3   6        0.67      -26.20     17.46 o 
  -8  -3   6     1307.30     1185.86     66.02 o 
  -7  -3   6      692.30      740.05     71.16 o 
  -6  -3   6     2629.87     2628.31    129.96 o 
  -5  -3   6      279.55      222.57     33.79 o 
  -4  -3   6      728.39      801.26     38.35 o 
  -3  -3   6      915.93     1070.43     64.60 o 
  -2  -3   6     1650.35     1630.50     76.41 o 
  -1  -3   6     5111.92     4938.92    184.27 o 
   0  -3   6     1297.59     1463.55     98.50 o 
   1  -3   6     1578.63     1847.13     78.64 o 
   2  -3   6     3348.93     3551.40     68.23 o 
   3  -3   6     8794.01     8928.29    141.10 o 
   4  -3   6      113.33      121.26      8.01 o 
   5  -3   6        8.59        6.23      4.13 o 
   6  -3   6     1143.38      735.53    289.23 o 
   7  -3   6     1317.69     1369.42     83.43 o 
   8  -3   6      171.26      134.58     34.54 o 
   9  -3   6        1.62       -0.82     20.10 o 
  -9  -2   6       13.07       -0.25     13.58 o 
  -8  -2   6       29.91        2.37     12.82 o 
  -7  -2   6     2124.27     2054.03    115.43 o 
  -6  -2   6     4487.36     4298.57    170.51 o 
  -5  -2   6       60.61       60.79     14.64 o 
  -4  -2   6      216.01      267.81     23.50 o 
  -3  -2   6     5095.51     5390.03    174.25 o 
  -2  -2   6     1742.79     1970.84     83.26 o 
  -1  -2   6      912.94      906.74     50.06 o 
   0  -2   6     1386.46     1471.77     66.26 o 
   1  -2   6     1346.94     1358.48     63.44 o 
   2  -2   6     2062.92     2212.08     74.35 o 
   3  -2   6     1575.65     1599.23     37.97 o 
   4  -2   6     1037.21     1110.59     24.47 o 
   5  -2   6      185.59      180.79     10.43 o 
   6  -2   6      132.80      144.08     11.47 o 
   7  -2   6      633.40      594.52     59.26 o 
   8  -2   6       85.89       75.28     26.83 o 
   9  -2   6       20.64      -22.23     30.19 o 
  -9  -1   6      108.17      108.08     21.54 o 
  -8  -1   6       16.23        3.64     14.92 o 
  -7  -1   6     2669.83     2595.44    168.60 o 
  -6  -1   6     1126.60      971.31     68.75 o 
  -5  -1   6      344.81      387.08     23.45 o 
  -4  -1   6     1573.94     1941.59     64.52 o 
  -3  -1   6     8567.35     8487.50    171.24 o 
  -2  -1   6    20080.68    21460.35    368.22 o 
  -1  -1   6        0.60        5.18      3.02 o 
   0  -1   6       72.55       72.04     11.58 o 
   1  -1   6     4347.27     4515.50    139.92 o 
   2  -1   6    11076.56    10817.88    289.15 o 
   3  -1   6       39.26       36.18      4.28 o 
   4  -1   6       80.17       58.20      6.86 o 
   5  -1   6      541.70      533.47     20.82 o 
   6  -1   6      286.12      312.47     19.68 o 
   7  -1   6        3.45        4.91     17.60 o 
   8  -1   6      251.51      225.09     42.65 o 
   9  -1   6      340.37      367.39     54.15 o 
  -9   0   6      112.93       88.48     20.20 o 
  -8   0   6      302.78      328.00     31.24 o 
  -7   0   6     1898.64     1932.95    119.78 o 
  -6   0   6     3267.63     3188.65     95.05 o 
  -5   0   6     1112.07     1101.54     34.48 o 
  -4   0   6        0.98       33.98      8.15 o 
  -3   0   6    12839.50    13220.53    246.02 o 
  -2   0   6    30498.53    31354.60    424.12 o 
  -1   0   6      942.98     1049.28     42.24 o 
   0   0   6      753.25      827.06     18.71 o 
   1   0   6     4487.90     4474.38    137.98 o 
   2   0   6    23285.40    22251.81    543.59 o 
   3   0   6     1555.72     1433.52     50.39 o 
   4   0   6       83.29       80.29      6.96 o 
   5   0   6     2441.98     2319.71     54.03 o 
   6   0   6     7017.47     6692.46    145.30 o 
   7   0   6     1102.03      995.52     80.61 o 
   8   0   6       54.25       49.87     27.84 o 
   9   0   6      565.34      618.56     71.88 o 
  -9   1   6      180.06      150.60     34.54 o 
  -8   1   6      629.03      647.26     72.42 o 
  -7   1   6        1.34      113.53     18.20 o 
  -6   1   6     2684.59     2747.24     58.41 o 
  -5   1   6      337.75      362.34     18.95 o 
  -4   1   6     1585.47     1645.33     70.81 o 
  -3   1   6      291.70      379.79     24.42 o 
  -2   1   6     8318.95     8349.00    127.63 o 
  -1   1   6     2440.09     2200.78     37.49 o 
   0   1   6      649.15      642.02     16.23 o 
   1   1   6     5075.99     4849.14     73.65 o 
   2   1   6     6939.95     6515.63    193.57 o 
   3   1   6     4577.38     4160.84    134.37 o 
   4   1   6       22.06       19.98      6.23 o 
   5   1   6      354.47      307.06     19.81 o 
   6   1   6     2278.90     2241.13     68.05 o 
   7   1   6      553.36      535.51     60.17 o 
   8   1   6       10.93       37.09     20.69 o 
  -9   2   6       84.47       51.65     20.07 o 
  -8   2   6      649.48      655.62     32.59 o 
  -7   2   6      636.54      741.73     29.39 o 
  -6   2   6      433.57      514.83     33.80 o 
  -5   2   6        4.51       18.37      4.44 o 
  -4   2   6      303.59      315.74     15.10 o 
  -3   2   6     1784.87     1978.40    107.42 o 
  -2   2   6     1864.72     1851.91     32.95 o 
  -1   2   6      899.48      951.21     21.95 o 
   0   2   6     1157.78     1142.97     42.19 o 
   1   2   6      272.77      278.73     13.50 o 
   2   2   6     1541.26     1465.03     76.37 o 
   3   2   6      494.69      483.27     30.51 o 
   4   2   6      418.32      420.31     20.47 o 
   5   2   6      111.44      105.83     13.23 o 
   6   2   6      387.00      358.11     25.48 o 
   7   2   6     1109.78     1039.02     88.47 o 
   8   2   6      352.57      282.89     51.05 o 
  -9   3   6       23.22       -3.94     17.35 o 
  -8   3   6      283.30      304.45     29.57 o 
  -7   3   6     1123.59     1123.05     36.76 o 
  -6   3   6        0.39        5.17      6.85 o 
  -5   3   6      131.84      145.04      6.75 o 
  -4   3   6      168.08      212.42     43.14 o 
  -3   3   6     5514.16     5343.73    118.08 o 
  -2   3   6      146.12      218.34     10.60 o 
  -1   3   6      141.63      136.97      8.22 o 
   0   3   6      262.90      202.58     11.91 o 
   1   3   6     5149.94     5272.36    187.66 o 
   2   3   6      537.63      529.40     25.72 o 
   3   3   6     2164.86     2206.06     82.53 o 
   4   3   6     1077.42     1029.66     74.21 o 
   5   3   6      564.20      609.84     33.67 o 
   6   3   6        0.05       58.50     23.29 o 
   7   3   6      229.17      168.04     39.19 o 
   8   3   6      435.34      442.45     64.38 o 
  -9   4   6       64.38       48.59     25.95 o 
  -8   4   6      103.78      169.94     22.00 o 
  -7   4   6     3615.72     3688.15    158.86 o 
  -6   4   6     1299.11     1413.17     63.55 o 
  -5   4   6       87.07      108.29     20.28 o 
  -4   4   6     1180.02     1288.27     41.39 o 
  -3   4   6    14672.25    14703.23    875.51 o 
  -2   4   6     2641.41     2599.81     95.28 o 
  -1   4   6        0.01       34.56      6.55 o 
   0   4   6     1607.56     1610.24     77.43 o 
   1   4   6     9326.24     9163.98    336.24 o 
   2   4   6     1687.46     1705.47     47.07 o 
   3   4   6       36.30       45.30     10.68 o 
   4   4   6     1391.45     1369.10     90.06 o 
   5   4   6     2694.95      646.80   1379.67 o 
   6   4   6      259.09      386.38     53.52 o 
   7   4   6        1.55       11.42     23.36 o 
  -9   5   6      330.55      368.66     55.55 o 
  -8   5   6       26.66      107.55     33.50 o 
  -7   5   6     2334.94     2342.51    137.64 o 
  -6   5   6     3021.58     3188.98     89.46 o 
  -5   5   6      204.59      243.65     27.20 o 
  -4   5   6       10.49       54.88     11.25 o 
  -3   5   6     2348.56     2183.61    260.83 o 
  -2   5   6     7170.97     6683.39    380.36 o 
  -1   5   6      182.61      256.00     25.80 o 
   0   5   6      131.84      138.20     15.10 o 
   1   5   6     6614.32     6798.20    134.76 o 
   2   5   6     3644.71     3817.08    125.59 o 
   3   5   6      274.21      322.21     26.28 o 
   4   5   6      396.54      420.84     52.86 o 
   5   5   6     3270.21     3269.71    162.83 o 
   6   5   6      676.48      767.47     80.30 o 
   7   5   6        8.37       -7.54     17.78 o 
  -8   6   6      608.68      614.78     69.82 o 
  -7   6   6      746.25      859.29     79.29 o 
  -6   6   6      630.05      645.99     33.08 o 
  -5   6   6      421.99      516.54     45.23 o 
  -4   6   6      267.55      292.27     22.20 o 
  -3   6   6      287.12      261.82     35.48 o 
  -2   6   6     3189.95     2994.60     81.04 o 
  -1   6   6     2860.71     2883.19     79.15 o 
   0   6   6        5.77       23.26      7.62 o 
   1   6   6        7.91        2.44      8.19 o 
   2   6   6     2278.10     2426.81     88.13 o 
   3   6   6     1328.58     1452.67     94.32 o 
   4   6   6       82.05       63.13     15.15 o 
   5   6   6      270.99      352.56     53.19 o 
   6   6   6      523.13      632.28     74.72 o 
  -8   7   6       84.13      103.41     38.65 o 
  -7   7   6       40.24       57.80     25.88 o 
  -6   7   6      106.72      101.02     28.08 o 
  -5   7   6       16.92       21.41     14.34 o 
  -4   7   6     1002.50     1003.50     91.51 o 
  -3   7   6       22.41       22.82      3.67 o 
  -2   7   6       14.94        7.07      9.64 o 
  -1   7   6       81.83      103.72     14.90 o 
   0   7   6     5129.81     5200.15    104.69 o 
   1   7   6      511.08      559.49     36.79 o 
   2   7   6     1234.63     1367.36     60.64 o 
   3   7   6     1483.59     1601.62     68.35 o 
   4   7   6      668.89      703.77     46.84 o 
   5   7   6        2.77        0.64     15.09 o 
  -7   8   6      741.08      745.83     79.50 o 
  -6   8   6      137.48      138.43     34.91 o 
  -5   8   6        2.46        1.59     13.52 o 
  -4   8   6      838.45      784.63     71.27 o 
  -3   8   6      761.37      516.45    151.01 o 
  -2   8   6       52.48       64.71     12.77 o 
  -1   8   6      530.28      520.10     27.22 o 
   0   8   6     1109.68     1079.19     52.19 o 
   1   8   6       11.05       27.62     16.82 o 
   2   8   6      118.03      194.93     25.77 o 
   3   8   6      677.58      747.73     49.16 o 
   4   8   6     2428.45     2668.66     99.88 o 
   5   8   6       43.73       80.92     33.23 o 
  -6   9   6      579.90      538.30     65.43 o 
  -5   9   6       71.93      109.13     32.82 o 
  -4   9   6     1369.61     1274.70     95.82 o 
  -3   9   6     3213.47     3073.00    152.41 o 
  -2   9   6      362.31      376.45     23.04 o 
  -1   9   6      195.41      157.86     21.82 o 
   0   9   6     1343.00     1424.27     64.40 o 
   1   9   6     1567.96     1687.69     73.48 o 
   2   9   6       35.66       51.40     16.92 o 
   3   9   6       86.86       81.40     20.93 o 
   4   9   6      912.45      980.58     61.79 o 
  -5  10   6       75.38       91.39     31.35 o 
  -4  10   6       97.03      122.81     34.09 o 
  -3  10   6     1429.39     1415.15    103.76 o 
  -2  10   6      748.83      638.61     69.05 o 
  -1  10   6      185.20      162.16     23.44 o 
   0  10   6      478.41      499.09     40.07 o 
   1  10   6      958.86     1024.70     62.48 o 
   2  10   6      326.85      395.81     39.19 o 
   3  10   6       77.61       81.84     21.05 o 
  -4  11   6       14.00        1.53     21.56 o 
  -3  11   6      154.24      139.23     39.12 o 
  -2  11   6      490.49      451.41     62.75 o 
  -1  11   6     1341.77     1503.41    111.58 o 
   0  11   6      211.34      246.62     30.81 o 
   1  11   6      300.04      379.75     37.66 o 
   2  11   6      362.36      380.76     39.47 o 
  -1  12   6      794.27      788.01     85.40 o 
  -2 -12   7      350.82      305.12     50.75 o 
  -1 -12   7     1782.59     1955.01     88.35 o 
   0 -12   7       63.43       62.46     32.40 o 
   1 -12   7       33.46       47.86     32.87 o 
   2 -12   7      324.27      317.23     58.01 o 
   3 -12   7     2365.19     2330.61    149.36 o 
   4 -12   7       74.33      155.51     41.37 o 
  -4 -11   7      160.39      128.35     42.17 o 
  -3 -11   7       61.16       32.62     31.27 o 
  -2 -11   7       43.84       53.30     25.58 o 
  -1 -11   7     1567.09     1493.28     94.75 o 
   0 -11   7      158.25      151.62     24.06 o 
   1 -11   7       21.19       29.72     14.57 o 
   2 -11   7       36.20       22.91     26.01 o 
   3 -11   7     1664.34     1561.70    116.00 o 
   4 -11   7      161.40      204.88     43.49 o 
   5 -11   7       10.95       28.60     19.45 o 
  -4 -10   7      121.43       95.06     34.04 o 
  -3 -10   7      869.30      694.00     69.10 o 
  -2 -10   7     2158.20     2000.89    113.45 o 
  -1 -10   7       22.10       28.99     20.18 o 
   0 -10   7      282.71      310.89     37.45 o 
   1 -10   7      463.41      423.99     49.64 o 
   2 -10   7     1631.78     1714.19     94.49 o 
   3 -10   7       67.85       92.57     32.32 o 
   4 -10   7      805.73      738.46     72.87 o 
   5 -10   7      103.03       73.60     22.90 o 
   6 -10   7      122.79      122.47     34.19 o 
  -5  -9   7      130.09       99.21     33.61 o 
  -4  -9   7       73.82       74.48     32.39 o 
  -3  -9   7     1300.09     1214.71     88.59 o 
  -2  -9   7     2812.90     2549.11    126.16 o 
  -1  -9   7      328.01      304.69     40.14 o 
   0  -9   7      408.87      352.75     27.96 o 
   1  -9   7      978.77     1025.26     48.55 o 
   2  -9   7     4538.20     4656.07    207.40 o 
   3  -9   7     1298.22     1411.92     69.86 o 
   4  -9   7      589.14      591.15     60.60 o 
   5  -9   7      557.22      548.82     58.08 o 
   6  -9   7     1516.65     1434.07     97.08 o 
   7  -9   7      225.53      220.09     42.77 o 
  -6  -8   7     1287.00     1195.06    100.59 o 
  -5  -8   7      497.90      461.34     60.49 o 
  -4  -8   7       43.91       38.42     22.03 o 
  -3  -8   7        1.56      -16.65     20.09 o 
  -2  -8   7     6841.77     6473.17    222.52 o 
  -1  -8   7      609.91      583.56     37.26 o 
   0  -8   7        8.73        6.27     10.43 o 
   1  -8   7       68.75       70.78     14.18 o 
   2  -8   7     4217.70     4468.20    108.95 o 
   3  -8   7     1559.90     1501.90     90.69 o 
   4  -8   7       98.00       98.48     23.76 o 
   5  -8   7      325.74      347.94     30.39 o 
   6  -8   7     1535.80     1586.17    177.62 o 
   7  -8   7      806.86      895.95     73.22 o 
  -7  -7   7      141.05      164.24     42.32 o 
  -6  -7   7     1909.54     1835.05    122.24 o 
  -5  -7   7      410.01      412.44     54.98 o 
  -4  -7   7       28.95        8.52     19.38 o 
  -3  -7   7      225.91      219.67     35.84 o 
  -2  -7   7     3133.49     2845.44    124.17 o 
  -1  -7   7     1993.12     1913.95     66.88 o 
   0  -7   7      303.11      311.45     24.99 o 
   1  -7   7      128.30      135.56     16.78 o 
   2  -7   7      556.47      559.89     25.76 o 
   3  -7   7      178.15      194.02     14.05 o 
   4  -7   7      432.53      420.49     13.13 o 
   5  -7   7        0.47       -2.27      8.51 o 
   6  -7   7      750.02      828.23     46.22 o 
   7  -7   7      673.28      657.77     42.89 o 
  -7  -6   7      699.61      607.95     70.95 o 
  -6  -6   7      105.49      152.47     39.85 o 
  -5  -6   7      948.18      945.65     77.72 o 
  -4  -6   7       46.82       56.00     20.39 o 
  -3  -6   7      261.48      189.07     31.98 o 
  -2  -6   7      286.81      304.83     26.18 o 
  -1  -6   7     5113.28     5031.32    175.49 o 
   0  -6   7       17.45       11.28      6.88 o 
   1  -6   7      625.37      616.67     32.28 o 
   2  -6   7      419.52      423.93     19.04 o 
   3  -6   7     5624.72     5632.92    130.43 o 
   4  -6   7       23.42       29.64      5.14 o 
   5  -6   7      134.45      118.26      7.86 o 
   6  -6   7       69.39       62.40     13.99 o 
   7  -6   7     1045.07     1074.46     56.43 o 
   8  -6   7      340.70      317.83     45.46 o 
  -8  -5   7       26.05       28.30     25.15 o 
  -7  -5   7     1393.01     1386.55    103.72 o 
  -6  -5   7      584.17      528.97     62.88 o 
  -5  -5   7      212.93      208.56     37.10 o 
  -4  -5   7        5.39        7.73     15.24 o 
  -3  -5   7     3226.16     3281.05     97.54 o 
  -2  -5   7     2159.27     2276.86     74.41 o 
  -1  -5   7      501.56      538.93     42.97 o 
   0  -5   7     1512.70     1383.95     68.83 o 
   1  -5   7     2499.62     2754.09     74.74 o 
   2  -5   7     1788.90     1812.06     41.16 o 
   3  -5   7     1614.56     1640.77     60.63 o 
   4  -5   7     2552.34     2470.75     49.72 o 
   5  -5   7      618.75      628.19     22.85 o 
   6  -5   7       34.89       49.67     13.16 o 
   7  -5   7     1178.13     1139.70     53.76 o 
   8  -5   7      702.86      728.58     70.13 o 
  -8  -4   7      292.94      218.34     46.42 o 
  -7  -4   7     1844.38     1767.88    115.22 o 
  -6  -4   7     1251.82     1275.73     91.34 o 
  -5  -4   7       99.27      134.14     30.74 o 
  -4  -4   7        0.56        5.79     12.33 o 
  -3  -4   7     4654.06     4743.44    169.70 o 
  -2  -4   7     7576.93     8484.26    250.20 o 
  -1  -4   7        0.20       35.13     11.77 o 
   0  -4   7      460.19      434.61     34.36 o 
   1  -4   7     5412.02     5742.43    180.17 o 
   2  -4   7     6130.77     6079.86    167.88 o 
   3  -4   7       25.08       36.80      9.61 o 
   4  -4   7      542.20      472.84     18.85 o 
   5  -4   7     2789.02     2792.85     55.90 o 
   6  -4   7      636.97      625.47     27.87 o 
   7  -4   7       46.43       41.74     12.85 o 
   8  -4   7      424.51      474.34     57.18 o 
  -9  -3   7      102.57       76.86     18.99 o 
  -8  -3   7      142.58      138.80     35.25 o 
  -7  -3   7     1571.10     1591.59    105.86 o 
  -6  -3   7     2000.61     1784.35    105.25 o 
  -5  -3   7      109.69      120.17     25.89 o 
  -4  -3   7        7.82       21.85      7.64 o 
  -3  -3   7     2216.15     2316.58    103.65 o 
  -2  -3   7    11225.69     5096.53   5677.27 o 
  -1  -3   7     1989.55     2133.57     88.92 o 
   0  -3   7     1941.68     2205.11    132.06 o 
   1  -3   7       96.69       44.61     14.71 o 
   2  -3   7     1664.40     1473.20     98.08 o 
   3  -3   7     2180.84     2107.33     63.99 o 
   4  -3   7      222.20      196.21     11.90 o 
   5  -3   7      412.76      438.78     23.01 o 
   6  -3   7      982.37     1030.82     30.46 o 
   7  -3   7      192.09      214.80     34.97 o 
   8  -3   7       37.24       49.55     20.51 o 
   9  -3   7      305.82      310.04     53.99 o 
  -9  -2   7       48.89       38.38     17.45 o 
  -8  -2   7      739.82      707.49     48.34 o 
  -7  -2   7        0.62       77.96     27.62 o 
  -6  -2   7     5712.51     5373.67    198.19 o 
  -5  -2   7      154.73      198.17     30.36 o 
  -4  -2   7      375.83      357.68     27.26 o 
  -3  -2   7      100.65       88.34     19.40 o 
  -2  -2   7     5760.32     5944.19    104.93 o 
  -1  -2   7     1441.07     1343.92     65.80 o 
   0  -2   7     2887.26     2837.42    105.29 o 
   1  -2   7     2394.95     2598.91     99.93 o 
   2  -2   7    12203.99    12612.17    693.42 o 
   3  -2   7     3962.26     3910.97    180.33 o 
   4  -2   7      183.65      172.67     10.58 o 
   5  -2   7       77.32       70.30      9.98 o 
   6  -2   7      944.80      934.42     34.31 o 
   7  -2   7      775.17      832.22     72.83 o 
   8  -2   7      105.94      138.63     32.42 o 
   9  -2   7       43.44       61.37     28.85 o 
  -9  -1   7        1.16      -14.31     12.98 o 
  -8  -1   7      771.93      715.82     47.61 o 
  -7  -1   7      599.31      616.52     60.23 o 
  -6  -1   7      263.40      340.25     42.66 o 
  -5  -1   7      416.91      410.41     30.18 o 
  -4  -1   7      406.16      458.68     29.91 o 
  -3  -1   7     1502.40     1722.78     45.88 o 
  -2  -1   7     1005.81      991.25     38.76 o 
  -1  -1   7     4541.12     4733.41    117.40 o 
   0  -1   7     2663.44     2777.33     64.76 o 
   1  -1   7     1899.03     1756.02     56.54 o 
   2  -1   7     2797.78     2692.59    105.05 o 
   3  -1   7     4331.95     4383.52    148.34 o 
   4  -1   7     4310.24     4348.03    139.97 o 
   5  -1   7      112.85      124.08     10.86 o 
   6  -1   7     2674.46     2625.92     73.51 o 
   7  -1   7     1637.31     1525.73    101.86 o 
   8  -1   7      589.53      580.56     66.23 o 
  -9   0   7       24.44      -27.85     21.07 o 
  -8   0   7      348.16      390.69     33.56 o 
  -7   0   7     2772.59     2624.24     85.94 o 
  -6   0   7       61.38      191.68     34.31 o 
  -5   0   7       87.81      135.29     14.66 o 
  -4   0   7     7143.96     7490.82    131.75 o 
  -3   0   7    14595.38    15527.65    434.95 o 
  -2   0   7      797.23     1159.86     75.56 o 
  -1   0   7     2959.61     3181.12     70.43 o 
   0   0   7     4949.55     4877.96     69.08 o 
   1   0   7     3991.62     3500.26    443.84 o 
   2   0   7       56.63       43.98     13.85 o 
   3   0   7     4639.85     4397.20    107.16 o 
   4   0   7     3298.96     2955.21    188.92 o 
   5   0   7      398.50      401.37     18.32 o 
   6   0   7      461.32      451.04     25.48 o 
   7   0   7      245.41      229.45     41.01 o 
   8   0   7      790.67      741.66     77.10 o 
  -9   1   7        0.38       -3.30     16.02 o 
  -8   1   7        7.10       14.96      9.76 o 
  -7   1   7     2334.70     2305.87     64.72 o 
  -6   1   7     2466.23     2658.20    180.71 o 
  -5   1   7       46.33      106.45     24.70 o 
  -4   1   7        6.57       21.89      7.41 o 
  -3   1   7     3821.46     3784.89     96.15 o 
  -2   1   7     1789.15     2006.51     83.58 o 
  -1   1   7      223.99      284.79     11.74 o 
   0   1   7     1147.50     1128.67     24.22 o 
   1   1   7     9998.95     9926.00    182.98 o 
   2   1   7      653.78      622.24     44.79 o 
   3   1   7        5.93       19.80      8.25 o 
   4   1   7     1289.20     1089.73     67.37 o 
   5   1   7     1268.86     1181.02     38.73 o 
   6   1   7        8.12       27.52      8.27 o 
   7   1   7        2.78       -2.31     14.12 o 
   8   1   7       55.45       79.83     31.84 o 
  -9   2   7     1124.51     1051.80     78.18 o 
  -8   2   7      455.31      442.21     37.07 o 
  -7   2   7     1202.03     1310.67     53.71 o 
  -6   2   7     2419.27     2425.80     81.58 o 
  -5   2   7      243.40      286.77     16.90 o 
  -4   2   7       20.00       22.94      6.60 o 
  -3   2   7     1682.64     1715.18     40.12 o 
  -2   2   7     6810.57     6580.69     90.54 o 
  -1   2   7      122.03      207.17     10.17 o 
   0   2   7      658.11      735.65     25.21 o 
   1   2   7        6.30       22.54      4.67 o 
   2   2   7      405.64      334.83     16.53 o 
   3   2   7     1010.71     1008.84     29.43 o 
   4   2   7        3.62        6.17      4.57 o 
   5   2   7     1132.41     1077.34     39.87 o 
   6   2   7      289.04      258.82     42.97 o 
   7   2   7        1.92      -17.75     19.30 o 
   8   2   7       47.62       65.44     31.48 o 
  -9   3   7        6.77       27.14     24.64 o 
  -8   3   7      174.76      218.88     30.48 o 
  -7   3   7      472.13      467.57     31.03 o 
  -6   3   7      981.79      990.72     24.11 o 
  -5   3   7     1375.47     1299.58     24.81 o 
  -4   3   7      443.62      440.40     23.36 o 
  -3   3   7      745.97      782.39     22.87 o 
  -2   3   7     5262.87     5150.49     78.45 o 
  -1   3   7     5443.98     5360.12    155.73 o 
   0   3   7      910.20      930.44     37.40 o 
   1   3   7     1441.54      750.05    508.76 o 
   2   3   7     5864.18     5759.58    131.61 o 
   3   3   7     1647.96     1571.59     77.10 o 
   4   3   7     1216.38     1186.82     62.55 o 
   5   3   7      899.11      850.27     38.53 o 
   6   3   7     1129.06     1086.26     88.12 o 
   7   3   7      540.82      588.42     69.80 o 
  -9   4   7       62.02      120.14     36.83 o 
  -8   4   7      490.77      534.69     63.87 o 
  -7   4   7      178.54      244.36     26.22 o 
  -6   4   7      907.41      843.24     53.58 o 
  -5   4   7     1760.81     1822.99     64.03 o 
  -4   4   7     3630.99     3926.02    181.17 o 
  -3   4   7       40.91      111.71     19.27 o 
  -2   4   7     2217.68     2171.07     97.04 o 
  -1   4   7     8252.79     7314.70    309.44 o 
   0   4   7     3666.27     3509.11    143.52 o 
   1   4   7      295.37      285.92     20.47 o 
   2   4   7     1637.39     1672.99     50.14 o 
   3   4   7     5675.65     5816.74    248.70 o 
   4   4   7      777.44      908.37     41.58 o 
   5   4   7      327.75      284.63     25.51 o 
   6   4   7      870.61      960.07     86.29 o 
   7   4   7      703.06      732.53     80.69 o 
  -8   5   7      648.60      671.09     73.02 o 
  -7   5   7      817.02      853.70     44.23 o 
  -6   5   7       65.48      154.12     19.18 o 
  -5   5   7      478.33      499.08     31.16 o 
  -4   5   7     1822.68     1842.78    128.71 o 
  -3   5   7      129.83      143.45     19.59 o 
  -2   5   7      161.57      186.84     15.50 o 
  -1   5   7     2045.85     1919.46    103.08 o 
   0   5   7     4585.28     4505.33    107.42 o 
   1   5   7        2.51        6.64      6.32 o 
   2   5   7      717.28      746.84     38.04 o 
   3   5   7     1595.42     1632.77     60.73 o 
   4   5   7     3458.16     3613.95    116.87 o 
   5   5   7       22.42       20.72     10.99 o 
   6   5   7      262.69      340.25     55.24 o 
  -8   6   7        8.81      -22.38     23.13 o 
  -7   6   7     1298.09     1309.70    100.15 o 
  -6   6   7      730.89      780.19     48.75 o 
  -5   6   7      226.52      241.91     41.04 o 
  -4   6   7      662.49      669.57     36.27 o 
  -3   6   7     3959.56     3656.02    149.67 o 
  -2   6   7       24.34       36.75      8.95 o 
  -1   6   7     1012.92     1064.33     41.00 o 
   0   6   7     1085.45     1046.16     37.68 o 
   1   6   7      210.14      211.06     21.94 o 
   2   6   7       18.62       33.94     13.54 o 
   3   6   7      112.52       89.38     23.12 o 
   4   6   7      860.15      932.20     54.37 o 
   5   6   7      342.32      366.98     32.63 o 
   6   6   7       28.13       33.24     25.49 o 
  -8   7   7      250.18      295.49     53.24 o 
  -7   7   7     1422.04     1364.43    104.87 o 
  -6   7   7     1076.09     1217.29     93.32 o 
  -5   7   7     1386.72     1485.59     56.34 o 
  -4   7   7       12.80      -14.75     18.53 o 
  -3   7   7      757.00      536.86    215.52 o 
  -2   7   7     3488.72     3267.49    128.86 o 
  -1   7   7     8030.87     8100.03    141.81 o 
   0   7   7        2.17       24.97     12.23 o 
   1   7   7     1207.45     1275.84     58.76 o 
   2   7   7      890.41      971.53     50.58 o 
   3   7   7     1541.28     1685.62    112.05 o 
   4   7   7       98.34      105.23     21.96 o 
   5   7   7      602.08      676.31     79.23 o 
  -7   8   7      100.77      251.64     46.84 o 
  -6   8   7     1741.52     1784.34    120.62 o 
  -5   8   7      888.47      867.16     79.04 o 
  -4   8   7       20.34       -0.61     15.86 o 
  -3   8   7      238.72      250.05     31.42 o 
  -2   8   7     2408.01     2485.22     73.88 o 
  -1   8   7     1659.70     1664.89     51.64 o 
   0   8   7      140.13      171.64     26.32 o 
   1   8   7     1430.88     1483.49     64.82 o 
   2   8   7     1765.80     1921.45     77.72 o 
   3   8   7     2450.92     2672.70     96.74 o 
   4   8   7      192.88      220.79     29.71 o 
   5   8   7      856.30      816.95     89.75 o 
  -6   9   7      134.36      102.35     32.54 o 
  -5   9   7      979.60     1027.42     89.94 o 
  -4   9   7      251.04      260.31     44.48 o 
  -3   9   7      194.81      231.88     40.90 o 
  -2   9   7     1003.27      983.88     46.28 o 
  -1   9   7     3594.60     3673.08    108.71 o 
   0   9   7      380.59      365.77     33.36 o 
   1   9   7      432.59      459.91     38.38 o 
   2   9   7     1612.97     1681.40     75.58 o 
   3   9   7     1867.44     1967.08     85.40 o 
   4   9   7       96.13       55.37     31.13 o 
  -5  10   7      444.72      446.58     60.97 o 
  -4  10   7     1106.73     1090.53     94.27 o 
  -3  10   7       15.67       12.02     20.60 o 
  -2  10   7        3.13       15.25     21.44 o 
  -1  10   7      651.84      700.10     45.01 o 
   0  10   7      967.01      932.86     54.44 o 
   1  10   7        3.21        1.37     13.79 o 
   2  10   7        1.19        0.32     12.88 o 
   3  10   7      440.11      463.88     43.12 o 
  -4  11   7       74.06      107.90     38.29 o 
  -3  11   7      409.37      493.11     65.82 o 
  -2  11   7     1064.37     1271.67    102.00 o 
  -1  11   7       91.28      110.44     32.65 o 
   0  11   7      372.78      350.92     36.01 o 
   1  11   7      141.29      165.14     30.40 o 
  -2 -12   8     1416.20     1327.25    100.36 o 
  -1 -12   8       33.95        6.46     20.60 o 
   0 -12   8      624.87      551.64     74.37 o 
   1 -12   8      691.03      900.98     94.64 o 
   2 -12   8     1532.93     1521.74    119.56 o 
   3 -12   8       55.71       62.95     35.45 o 
   4 -12   8     1183.25     1146.07    101.34 o 
  -3 -11   8       53.19      -19.63     25.13 o 
  -2 -11   8     2067.97     1876.47    113.72 o 
  -1 -11   8      421.42      429.37     51.02 o 
   0 -11   8       12.05        9.14     12.28 o 
   1 -11   8      477.00      547.59     39.11 o 
   2 -11   8      918.27      906.82     87.78 o 
   3 -11   8      646.87      579.86     70.39 o 
   4 -11   8       10.25      -12.53     21.14 o 
   5 -11   8      379.27      417.59     57.99 o 
  -4 -10   8       87.18       12.60     23.38 o 
  -3 -10   8      588.09      605.62     65.81 o 
  -2 -10   8      156.44      146.01     33.45 o 
  -1 -10   8     2007.89     2041.82    109.79 o 
   0 -10   8      282.09      254.36     34.62 o 
   1 -10   8      145.50      148.31     19.87 o 
   2 -10   8      939.62     1022.54     80.57 o 
   3 -10   8     1341.94     1225.82     95.53 o 
   4 -10   8      546.97      490.34     60.48 o 
   5 -10   8        0.09       15.70     13.30 o 
   6 -10   8     1068.98     1022.77     84.88 o 
  -5  -9   8      607.14      534.96     66.69 o 
  -4  -9   8      243.52      209.79     43.23 o 
  -3  -9   8     1756.40     1790.91    110.18 o 
  -2  -9   8       14.33       12.76     18.49 o 
  -1  -9   8     3923.90     3963.05    158.58 o 
   0  -9   8      869.15      837.33     86.76 o 
   1  -9   8     1098.34     1124.60     76.46 o 
   2  -9   8        2.58       11.54     10.41 o 
   3  -9   8     4465.62     4854.90    283.36 o 
   4  -9   8     1551.96     1542.61     99.89 o 
   5  -9   8      331.72      337.82     46.92 o 
   6  -9   8       93.70      107.91     32.46 o 
   7  -9   8     1156.23     1064.03     83.83 o 
  -6  -8   8       34.39      112.16     36.86 o 
  -5  -8   8      335.35      297.78     50.83 o 
  -4  -8   8      351.31      367.95     50.23 o 
  -3  -8   8     1469.65     1277.69     88.94 o 
  -2  -8   8      650.49      663.77     60.33 o 
  -1  -8   8      153.02      161.69     28.08 o 
   0  -8   8     4487.36     4286.74    110.97 o 
   1  -8   8     7792.84     8145.16    236.16 o 
   2  -8   8       57.58       74.08     15.18 o 
   3  -8   8     3392.57     3502.43    174.96 o 
   4  -8   8     2129.35     1946.46     55.92 o 
   5  -8   8      836.17      876.03     64.01 o 
   6  -8   8      113.31      121.73     37.96 o 
   7  -8   8      806.23      840.22     51.61 o 
  -6  -7   8     1838.36     1595.29    113.91 o 
  -5  -7   8      183.77      227.56     43.65 o 
  -4  -7   8      126.71      101.91     28.04 o 
  -3  -7   8      287.73      228.76     36.46 o 
  -2  -7   8     2638.57     2601.73    119.81 o 
  -1  -7   8       83.70       55.68     13.59 o 
   0  -7   8      247.29      208.68     27.90 o 
   1  -7   8      412.03      421.38     29.64 o 
   2  -7   8      591.81      746.67     44.27 o 
   3  -7   8      116.49      100.00     12.17 o 
   4  -7   8      793.36      811.90     35.08 o 
   5  -7   8      822.72      692.98     61.48 o 
   6  -7   8       46.57       35.85     23.77 o 
   7  -7   8       75.84       84.77     17.09 o 
  -7  -6   8      163.76      106.15     32.50 o 
  -6  -6   8     1561.93     1349.86    101.40 o 
  -5  -6   8      198.26      219.02     39.41 o 
  -4  -6   8     1068.27      976.54     74.30 o 
  -3  -6   8      855.81      740.39     60.56 o 
  -2  -6   8     2734.21     2801.75    121.31 o 
  -1  -6   8     1521.53     1512.74     59.86 o 
   0  -6   8        3.64       12.86      7.49 o 
   1  -6   8      803.23      809.96     39.09 o 
   2  -6   8     1506.30     1593.92     40.69 o 
   3  -6   8     1039.94     1064.38     31.86 o 
   4  -6   8      132.15      112.05     10.65 o 
   5  -6   8       18.35       27.91      7.04 o 
   6  -6   8      408.19      427.36     32.22 o 
   7  -6   8       39.58       32.25     21.48 o 
   8  -6   8       67.31       79.52     29.96 o 
  -8  -5   8      403.01      409.16     60.30 o 
  -7  -5   8      126.30      192.03     41.97 o 
  -6  -5   8     2308.56     2242.18    128.72 o 
  -5  -5   8      842.90      796.21     69.19 o 
  -4  -5   8      431.82      415.37     46.73 o 
  -3  -5   8       33.10       57.62     22.44 o 
  -2  -5   8     6099.63     5726.76    137.98 o 
  -1  -5   8     3911.32     4084.99    146.53 o 
   0  -5   8     4757.94     4761.35    115.42 o 
   1  -5   8       41.33       49.88      9.49 o 
   2  -5   8     4087.26     4404.65     87.35 o 
   3  -5   8     5314.05     5341.49    226.25 o 
   4  -5   8     3558.85     3474.24     97.46 o 
   5  -5   8       66.20       84.11     10.39 o 
   6  -5   8     2231.64     2093.84     72.11 o 
   7  -5   8     2188.11     2191.61     77.97 o 
   8  -5   8      465.02      363.90     53.02 o 
  -8  -4   8      615.58      611.08     71.41 o 
  -7  -4   8      584.86      672.35     71.51 o 
  -6  -4   8       59.63      180.05     38.12 o 
  -5  -4   8     2006.32     1855.74    104.70 o 
  -4  -4   8     1015.26      958.96     69.52 o 
  -3  -4   8     1593.49     1775.31     67.03 o 
  -2  -4   8      408.40      385.55     40.95 o 
  -1  -4   8     6063.45     5811.60    185.90 o 
   0  -4   8     6958.41     7546.10    219.71 o 
   1  -4   8      683.06      735.12     29.41 o 
   2  -4   8     2772.97     2772.31    116.26 o 
   3  -4   8     4090.95     3985.49    150.62 o 
   4  -4   8     5408.33     5057.01    244.53 o 
   5  -4   8        2.03       16.38      6.37 o 
   6  -4   8     1926.20     1944.26     52.77 o 
   7  -4   8     1111.67     1184.69     52.08 o 
   8  -4   8      799.62      855.07     80.18 o 
  -8  -3   8      494.87      364.99     54.80 o 
  -7  -3   8     1102.96     1036.10     86.44 o 
  -6  -3   8      364.16      411.95     51.19 o 
  -5  -3   8      104.12      113.98     26.81 o 
  -4  -3   8      388.82      393.01     43.09 o 
  -3  -3   8      822.70     1145.17     70.68 o 
  -2  -3   8       16.03      149.96     26.65 o 
  -1  -3   8     2571.59     2446.01    101.46 o 
   0  -3   8      445.29      619.45     31.64 o 
   1  -3   8        4.42       10.60      9.08 o 
   2  -3   8      642.40      669.09     25.18 o 
   3  -3   8     1227.82     1158.59     34.29 o 
   4  -3   8      999.34      976.06     54.53 o 
   5  -3   8      651.63      629.43     25.65 o 
   6  -3   8     1202.67     1237.28     50.66 o 
   7  -3   8      297.48      299.09     44.31 o 
   8  -3   8     1042.10     1174.38     94.13 o 
  -9  -2   8        8.44       28.67     15.93 o 
  -8  -2   8      476.77      415.82     54.71 o 
  -7  -2   8     1133.54      975.44     78.67 o 
  -6  -2   8      377.96      351.64     45.83 o 
  -5  -2   8       39.73       50.00     18.31 o 
  -4  -2   8        7.29        9.82      7.03 o 
  -3  -2   8     1747.20      855.96    953.91 o 
  -2  -2   8      570.73      626.89     33.05 o 
  -1  -2   8        7.75       17.01      5.16 o 
   0  -2   8     1099.81     1189.68     63.23 o 
   1  -2   8      599.11      692.35     48.57 o 
   2  -2   8       69.79       47.88      7.22 o 
   3  -2   8      304.47      295.46     13.64 o 
   4  -2   8      166.67      168.08      9.94 o 
   5  -2   8      264.54      270.15     15.22 o 
   6  -2   8       11.67       -3.04      7.71 o 
   7  -2   8       12.73       15.50     16.90 o 
   8  -2   8       23.71        4.73     18.67 o 
  -9  -1   8      219.72      185.01     26.62 o 
  -8  -1   8      131.81      161.14     23.64 o 
  -7  -1   8      634.45      614.36     60.00 o 
  -6  -1   8     2188.09     2116.46    110.25 o 
  -5  -1   8      845.76      794.31     43.70 o 
  -4  -1   8      537.95      583.25     34.58 o 
  -3  -1   8     3722.98     3810.38     95.35 o 
  -2  -1   8     7839.78     8343.58    136.42 o 
  -1  -1   8     6322.76     6440.95    122.31 o 
   0  -1   8      101.22      124.68     11.82 o 
   1  -1   8     2775.37     2879.61     65.06 o 
   2  -1   8     3007.03     2833.46    112.68 o 
   3  -1   8     4773.01     4588.65    156.13 o 
   4  -1   8     1752.76     1684.45     76.47 o 
   5  -1   8     2859.16     2730.79     87.42 o 
   6  -1   8     1544.40     1416.76     45.96 o 
   7  -1   8      474.11      457.91     56.40 o 
   8  -1   8        0.14       40.48     20.41 o 
  -9   0   8      236.44      352.63     51.89 o 
  -8   0   8      412.58      433.61     35.02 o 
  -7   0   8      233.99      272.65     40.83 o 
  -6   0   8     2585.08     2463.09    118.24 o 
  -5   0   8     3320.60     3305.40     79.23 o 
  -4   0   8     2175.51     2396.48     99.84 o 
  -3   0   8       77.87      154.02     11.63 o 
  -2   0   8     5262.04     5397.80     82.66 o 
  -1   0   8    13963.09    13904.77    174.44 o 
   0   0   8     1555.95     1509.52     53.43 o 
   1   0   8     2692.24     2583.86     58.07 o 
   2   0   8     7263.93     7385.18    222.98 o 
   3   0   8     6255.93     5889.57    194.97 o 
   4   0   8      471.28      431.21     30.81 o 
   5   0   8     3990.20     3943.91    164.23 o 
   6   0   8     2414.00     2500.96    131.51 o 
   7   0   8      482.75      545.22     61.26 o 
   8   0   8      530.93      545.73     68.45 o 
  -9   1   8      226.83      199.17     38.93 o 
  -8   1   8      494.48      500.51     37.16 o 
  -7   1   8      172.71      211.37     26.14 o 
  -6   1   8      826.42      865.85     47.91 o 
  -5   1   8      914.21      925.63     34.23 o 
  -4   1   8     2037.22     2212.39     63.75 o 
  -3   1   8       38.63       77.98      7.84 o 
  -2   1   8      199.84      216.05     11.32 o 
  -1   1   8     8883.18     8891.94    117.80 o 
   0   1   8     8965.81     8933.27    137.12 o 
   1   1   8      652.80      591.95     15.70 o 
   2   1   8     1446.84     1369.39     73.00 o 
   3   1   8     6226.52     6091.58    165.03 o 
   4   1   8     2498.29     2329.66    114.04 o 
   5   1   8        9.25       15.19     17.41 o 
   6   1   8      665.50      662.99     66.14 o 
   7   1   8     1385.48     1405.45    103.74 o 
   8   1   8      679.34      695.04     76.76 o 
  -9   2   8        1.87       25.86     14.57 o 
  -8   2   8      119.81      116.21     20.48 o 
  -7   2   8       62.83       79.14     12.31 o 
  -6   2   8       29.25       83.32      9.37 o 
  -5   2   8      452.41      419.01     20.75 o 
  -4   2   8      346.81      353.25     16.09 o 
  -3   2   8      216.45      255.00     15.79 o 
  -2   2   8      379.62      401.47     14.99 o 
  -1   2   8       27.35       33.08      5.49 o 
   0   2   8     2114.50     2000.95     59.06 o 
   1   2   8      582.84      399.86    193.19 o 
   2   2   8      506.93      430.00     18.82 o 
   3   2   8        2.10        4.79      2.21 o 
   4   2   8     2362.67     2023.85     90.67 o 
   5   2   8        5.15        5.67      9.91 o 
   6   2   8      367.73      329.86     48.23 o 
   7   2   8      156.96      167.49     37.15 o 
   8   2   8      243.31      313.83     54.17 o 
  -9   3   8      115.08      148.32     39.10 o 
  -8   3   8       35.52       36.37     13.15 o 
  -7   3   8      957.76      913.17     49.88 o 
  -6   3   8      977.04      968.65     23.33 o 
  -5   3   8      458.15      475.78     23.49 o 
  -4   3   8      768.13      748.83     36.67 o 
  -3   3   8      397.68      451.49     21.10 o 
  -2   3   8     1780.12     1860.80     37.03 o 
  -1   3   8      971.43      886.49     41.80 o 
   0   3   8     2580.95     2512.03     66.85 o 
   1   3   8       44.13       25.75      6.48 o 
   2   3   8      585.29      595.74     45.24 o 
   3   3   8      570.79      548.74     26.10 o 
   4   3   8     1780.37     1762.15     41.33 o 
   5   3   8      741.81      687.87     24.05 o 
   6   3   8       19.51       19.01     19.40 o 
   7   3   8        0.17        0.79     18.27 o 
  -9   4   8      373.87      374.98     60.62 o 
  -8   4   8        0.28       28.89     19.59 o 
  -7   4   8     1289.90     1227.75     95.09 o 
  -6   4   8     2168.89     2214.10     77.43 o 
  -5   4   8     1064.66     1175.26     89.74 o 
  -4   4   8        0.35       66.28     16.66 o 
  -3   4   8     1663.91     1659.19    111.76 o 
  -2   4   8     3906.09     3810.09    113.96 o 
  -1   4   8     4477.60     4130.07    180.58 o 
   0   4   8      509.68      545.40     23.00 o 
   1   4   8     4061.78     3847.14     98.68 o 
   2   4   8     1058.94     1022.00     41.17 o 
   3   4   8     1743.58     1808.54     59.19 o 
   4   4   8     1205.35     1138.46     46.29 o 
   5   4   8     3439.47     3302.94     91.86 o 
   6   4   8      140.54      200.68     42.73 o 
   7   4   8       82.01       98.92     32.93 o 
  -8   5   8       21.81       47.36     26.71 o 
  -7   5   8      167.63      187.85     23.99 o 
  -6   5   8     2492.56     2461.40     81.72 o 
  -5   5   8     2498.58     2693.76    302.17 o 
  -4   5   8      404.52      476.35     60.68 o 
  -3   5   8      687.87      628.22     22.37 o 
  -2   5   8     5546.01     5269.03    308.19 o 
  -1   5   8     4043.54     3832.85    237.51 o 
   0   5   8      129.00      124.97     14.94 o 
   1   5   8     3330.54     3292.60     89.09 o 
   2   5   8     2488.34     2515.94     99.07 o 
   3   5   8     2041.07     2133.88    131.27 o 
   4   5   8       48.65       66.58     14.94 o 
   5   5   8     1008.39     1204.58     53.50 o 
   6   5   8      230.56      303.75     54.34 o 
  -8   6   8       83.14       70.96     30.82 o 
  -7   6   8       38.52        8.67     18.67 o 
  -6   6   8      152.16      161.64     19.39 o 
  -5   6   8     3015.04     3112.89    108.78 o 
  -4   6   8        5.22      117.66     28.20 o 
  -3   6   8     1733.16     1567.12     42.80 o 
  -2   6   8      188.53      189.63     20.77 o 
  -1   6   8     5183.89     5095.06    158.77 o 
   0   6   8     1714.85     1720.77     50.60 o 
   1   6   8      559.15      579.39     34.80 o 
   2   6   8      489.26      465.34     32.37 o 
   3   6   8      986.93     1064.53     50.94 o 
   4   6   8      828.48      887.23     47.73 o 
   5   6   8      712.32      780.22     80.02 o 
   6   6   8       48.68       79.39     31.36 o 
  -7   7   8      361.12      377.61     58.22 o 
  -6   7   8       45.76       66.17     26.67 o 
  -5   7   8      494.00      489.04     32.80 o 
  -4   7   8      876.46      866.26     73.18 o 
  -3   7   8      382.08      330.61     31.31 o 
  -2   7   8        0.05       30.72      8.27 o 
  -1   7   8     1384.47     1315.96     50.10 o 
   0   7   8       15.30       73.09     15.31 o 
   1   7   8      257.06      234.48     26.06 o 
   2   7   8      208.85      196.55     24.00 o 
   3   7   8      837.80      865.87     48.99 o 
   4   7   8     1399.58     1389.62     65.15 o 
   5   7   8       55.83       63.56     28.72 o 
  -7   8   8      448.05      544.50     70.89 o 
  -6   8   8     1128.29     1120.15     94.92 o 
  -5   8   8       75.90       94.50     29.76 o 
  -4   8   8     1315.75     1346.58     95.93 o 
  -3   8   8      474.76      419.73     23.16 o 
  -2   8   8      662.80      672.06     29.41 o 
  -1   8   8       16.51       30.70     11.53 o 
   0   8   8     3350.43     3500.90    156.44 o 
   1   8   8      554.87      544.13     56.35 o 
   2   8   8      247.20      275.57     29.80 o 
   3   8   8        2.28       12.23     14.26 o 
   4   8   8     1303.89     1206.76    102.50 o 
  -6   9   8      920.76      922.49     87.83 o 
  -5   9   8       67.09      126.10     38.05 o 
  -4   9   8      837.66      946.77     83.14 o 
  -3   9   8     1124.58     1164.43     90.20 o 
  -2   9   8     1962.01     1786.98     65.03 o 
  -1   9   8      345.24      354.60     31.98 o 
   0   9   8     1912.50     1943.57     77.42 o 
   1   9   8     1239.62     1331.52     64.60 o 
   2   9   8      463.02      515.46     40.91 o 
   3   9   8      169.03      208.95     29.34 o 
   4   9   8     1182.51     1356.28    111.68 o 
  -5  10   8     1161.39     1291.48    107.30 o 
  -4  10   8       31.81      100.07     33.10 o 
  -3  10   8      231.76      211.92     40.84 o 
  -2  10   8      987.62      989.28     84.98 o 
  -1  10   8     1388.74     1479.29     67.44 o 
   0  10   8      234.36      242.76     32.30 o 
   1  10   8      266.35      315.88     39.91 o 
   2  10   8      195.96      257.57     66.33 o 
  -3  11   8        1.08       10.95     23.88 o 
  -2  11   8      421.95      481.28     63.10 o 
  -1  11   8      850.30      820.20     82.01 o 
   0  11   8       92.01       44.83     25.77 o 
   1  11   8       32.18       39.34     19.72 o 
  -2 -12   9       82.10      111.76     31.49 o 
  -1 -12   9      954.30      887.51     76.10 o 
   0 -12   9      972.80     1042.25    102.11 o 
   1 -12   9      112.17       63.54     35.85 o 
   2 -12   9      267.43      225.60     52.57 o 
   3 -12   9      846.69      723.11     83.36 o 
  -3 -11   9      311.83      257.02     45.72 o 
  -2 -11   9      152.13      123.22     30.70 o 
  -1 -11   9      465.21      460.36     52.98 o 
   0 -11   9      392.51      359.80     34.36 o 
   1 -11   9      235.87      253.67     30.53 o 
   2 -11   9        1.82       27.38     27.95 o 
   3 -11   9      578.62      560.00     68.35 o 
   4 -11   9      430.82      427.99     59.65 o 
   5 -11   9       69.14      118.43     32.59 o 
  -4 -10   9      113.64       92.16     37.02 o 
  -3 -10   9      424.34      347.31     51.95 o 
  -2 -10   9      971.86      931.17     77.24 o 
  -1 -10   9        9.67       -8.16     19.76 o 
   0 -10   9      255.56      266.70     35.99 o 
   1 -10   9      395.38      387.17     32.44 o 
   2 -10   9      531.34      524.45     34.64 o 
   3 -10   9       33.75       57.77     26.46 o 
   4 -10   9      128.44      106.05     30.59 o 
   5 -10   9      986.80      918.49     80.63 o 
   6 -10   9      592.30      520.78     60.78 o 
  -5  -9   9      330.86      310.27     53.62 o 
  -4  -9   9      425.35      405.95     57.14 o 
  -3  -9   9      347.22      318.21     46.97 o 
  -2  -9   9      985.62      867.53     71.30 o 
  -1  -9   9      845.28      748.60     61.98 o 
   0  -9   9      122.72      117.73     25.66 o 
   1  -9   9      633.04      680.62     40.70 o 
   2  -9   9     1877.03     1848.43    129.80 o 
   3  -9   9     1113.07     1132.49    155.31 o 
   4  -9   9      501.51      466.96     53.74 o 
   5  -9   9      641.07      620.98     62.02 o 
   6  -9   9     1280.47     1182.72     86.67 o 
  -6  -8   9     1111.92      969.77     91.66 o 
  -5  -8   9     1125.42     1182.63     96.32 o 
  -4  -8   9      323.77      268.36     46.39 o 
  -3  -8   9       17.83       49.46     24.80 o 
  -2  -8   9     3050.52     2885.41    133.47 o 
  -1  -8   9     5189.04     4897.77    179.59 o 
   0  -8   9     1965.22     1738.75     89.89 o 
   1  -8   9      708.65      670.09     49.62 o 
   2  -8   9      718.54      777.41     75.07 o 
   3  -8   9     1730.05     1795.87    158.72 o 
   4  -8   9      726.94      693.50     43.84 o 
   5  -8   9      492.64      558.95     53.04 o 
   6  -8   9     1120.60     1134.83    141.55 o 
   7  -8   9     1046.63     1206.67     91.99 o 
  -6  -7   9      146.51      194.44     41.51 o 
  -5  -7   9     1155.76     1197.50     93.15 o 
  -4  -7   9      413.52      427.31     52.07 o 
  -3  -7   9      337.13      316.32     43.02 o 
  -2  -7   9      569.33      575.94     53.55 o 
  -1  -7   9     1631.98     1563.60     62.26 o 
   0  -7   9     2396.39     2552.28    110.56 o 
   1  -7   9      195.89      178.60     26.16 o 
   2  -7   9     6535.96     6628.62    379.80 o 
   3  -7   9     2441.12     2532.48    130.82 o 
   4  -7   9     1855.53     1876.00     94.59 o 
   5  -7   9       50.25       61.69     11.16 o 
   6  -7   9     1458.19     1525.60    101.04 o 
   7  -7   9      201.55      192.50     40.31 o 
  -7  -6   9      559.74      478.98     62.41 o 
  -6  -6   9      191.55      165.56     39.33 o 
  -5  -6   9       91.98       88.87     28.16 o 
  -4  -6   9      207.84      208.34     36.30 o 
  -3  -6   9      300.83      270.46     37.95 o 
  -2  -6   9      208.58      216.27     32.76 o 
  -1  -6   9     1147.35     1072.66     48.99 o 
   0  -6   9     1971.92     2048.45     80.79 o 
   1  -6   9     1346.11     1309.64     52.60 o 
   2  -6   9       90.10       93.38     10.69 o 
   3  -6   9      856.38      836.84     32.93 o 
   4  -6   9     1628.16     1652.48     63.18 o 
   5  -6   9      700.90      779.40     30.47 o 
   6  -6   9      779.52      750.52     59.16 o 
   7  -6   9      204.10      243.19     39.11 o 
   8  -6   9      304.31      274.31     44.33 o 
  -7  -5   9      595.75      483.66     61.86 o 
  -6  -5   9     1375.71     1078.30     87.91 o 
  -5  -5   9      345.79      381.99     48.57 o 
  -4  -5   9      912.95      911.84     71.42 o 
  -3  -5   9     3299.96     3300.56    141.61 o 
  -2  -5   9     2230.55     2442.33     66.29 o 
  -1  -5   9     1720.01     1814.95     89.19 o 
   0  -5   9     1909.17     1853.16     64.33 o 
   1  -5   9     3517.12     3825.88     83.09 o 
   2  -5   9      765.79      776.27     27.24 o 
   3  -5   9      361.15      384.83     22.62 o 
   4  -5   9      778.53      822.70     40.01 o 
   5  -5   9     2979.46     3002.46     68.13 o 
   6  -5   9      116.77       79.09     21.42 o 
   7  -5   9      108.64       94.03     27.21 o 
   8  -5   9      175.09      115.31     37.22 o 
  -8  -4   9       51.04       48.67     25.37 o 
  -7  -4   9      374.54      333.19     53.49 o 
  -6  -4   9     2064.20     1739.53    108.70 o 
  -5  -4   9     2331.92     2163.44    117.26 o 
  -4  -4   9      165.45      216.05     35.90 o 
  -3  -4   9      526.06      475.08     27.32 o 
  -2  -4   9     9025.38     9679.68    165.57 o 
  -1  -4   9     4372.57     4812.51    165.31 o 
   0  -4   9        7.70       75.51     12.94 o 
   1  -4   9     3004.21     2994.19     94.98 o 
   2  -4   9     3850.48     3979.35    138.18 o 
   3  -4   9     1106.30     1069.73     36.12 o 
   4  -4   9        0.17        3.60      6.66 o 
   5  -4   9     2923.93     2908.44     95.98 o 
   6  -4   9      285.11      316.97     20.18 o 
   7  -4   9       22.86       22.44     21.78 o 
   8  -4   9        5.71       62.88     28.05 o 
  -8  -3   9      760.36      618.18     70.13 o 
  -7  -3   9        1.60       10.03     19.92 o 
  -6  -3   9      961.20      922.94     75.58 o 
  -5  -3   9     1735.18     1736.94    101.71 o 
  -4  -3   9      791.22      872.04     66.46 o 
  -3  -3   9      921.54      887.12     79.49 o 
  -2  -3   9        6.18       13.87     13.63 o 
  -1  -3   9    10325.93    10243.95    290.18 o 
   0  -3   9     4155.56     4666.84    113.08 o 
   1  -3   9     4642.33     4964.08    169.30 o 
   2  -3   9     2891.58     2957.77    113.88 o 
   3  -3   9     3182.38     3051.62    117.95 o 
   4  -3   9      785.12      724.83     31.62 o 
   5  -3   9      942.96      869.20     40.18 o 
   6  -3   9     1398.64     1448.99     42.68 o 
   7  -3   9       94.26       92.68     28.61 o 
   8  -3   9      115.52      145.46     37.09 o 
  -9  -2   9      253.66      256.23     48.06 o 
  -8  -2   9      198.14      220.64     43.15 o 
  -7  -2   9      241.17      206.51     37.61 o 
  -6  -2   9      311.52      260.24     39.56 o 
  -5  -2   9      807.42      812.75     66.29 o 
  -4  -2   9      700.05      697.17     32.84 o 
  -3  -2   9      108.84      109.61     14.97 o 
  -2  -2   9     1364.16     1455.66     75.17 o 
  -1  -2   9     1450.82     1497.62     39.01 o 
   0  -2   9     3494.95     3418.94    127.37 o 
   1  -2   9     1255.18     1203.88     68.99 o 
   2  -2   9      400.77      340.15     28.02 o 
   3  -2   9     1378.97     1189.26    153.72 o 
   4  -2   9     4134.92     3341.43    451.41 o 
   5  -2   9      174.37      161.85     19.88 o 
   6  -2   9      588.88      584.80     61.25 o 
   7  -2   9       63.53      102.71     31.53 o 
   8  -2   9      910.91      977.76     89.41 o 
  -9  -1   9       38.61       33.53     23.60 o 
  -8  -1   9      144.51      137.82     31.70 o 
  -7  -1   9      313.10      304.01     44.44 o 
  -6  -1   9     1014.87     1076.04     78.44 o 
  -5  -1   9     1156.12     1201.35     79.04 o 
  -4  -1   9     5827.03     6126.88    362.71 o 
  -3  -1   9     2803.26     3144.70     70.66 o 
  -2  -1   9       79.83      103.69     11.33 o 
  -1  -1   9      716.28      828.86     28.58 o 
   0  -1   9     8712.05     8659.58    137.24 o 
   1  -1   9     1686.62     1600.81     43.90 o 
   2  -1   9      266.56      234.51     30.23 o 
   3  -1   9       40.88       60.70     19.84 o 
   4  -1   9     4026.61     3845.48    106.47 o 
   5  -1   9      151.36      138.83     29.76 o 
   6  -1   9      320.24      318.38     45.75 o 
   7  -1   9      293.43      296.99     45.88 o 
   8  -1   9     1337.88     1442.60    111.65 o 
  -9   0   9       41.72       56.52     26.87 o 
  -8   0   9       37.06       52.63     14.07 o 
  -7   0   9     1070.96      934.22     73.67 o 
  -6   0   9      827.51      886.25     69.37 o 
  -5   0   9        0.11       63.76     61.57 o 
  -4   0   9     2887.86     3008.79     83.48 o 
  -3   0   9       61.34       50.04      7.57 o 
  -2   0   9     1459.13     1667.17     42.37 o 
  -1   0   9       50.09      175.73     20.48 o 
   0   0   9     8148.72     8299.22    130.98 o 
   1   0   9     2533.25     1780.62    680.81 o 
   2   0   9       23.22       16.00     11.07 o 
   3   0   9       36.09       57.02     17.51 o 
   4   0   9     6202.11     5985.62    146.02 o 
   5   0   9     5056.10     4872.11    192.43 o 
   6   0   9       75.27       50.56     21.86 o 
   7   0   9       42.33       42.59     24.27 o 
   8   0   9      956.41     1038.21     94.99 o 
  -9   1   9      926.95      910.40     77.84 o 
  -8   1   9       37.54       57.62     22.69 o 
  -7   1   9      248.13      239.80     28.23 o 
  -6   1   9     2349.68     1839.36    412.14 o 
  -5   1   9     2484.49     2740.70    121.70 o 
  -4   1   9       37.68      121.16     13.67 o 
  -3   1   9     3876.54     4137.06     71.31 o 
  -2   1   9     3356.88     3543.56     60.09 o 
  -1   1   9      705.38      725.59     40.57 o 
   0   1   9     1510.44     1626.00     33.29 o 
   1   1   9     3629.08     3470.02     60.07 o 
   2   1   9      479.64      512.04     31.80 o 
   3   1   9     2036.09     2059.30     73.18 o 
   4   1   9      148.19      206.17     34.99 o 
   5   1   9     3757.05     3442.79    156.48 o 
   6   1   9      346.39      325.95     47.27 o 
   7   1   9      100.77      118.95     33.50 o 
   8   1   9      287.89      214.26     49.73 o 
  -9   2   9      333.82      379.49     48.91 o 
  -8   2   9        3.41        9.57     10.94 o 
  -7   2   9       29.44       27.01      8.26 o 
  -6   2   9      944.66      981.80     45.07 o 
  -5   2   9     4385.42     4543.87     89.94 o 
  -4   2   9      227.69      271.36     36.96 o 
  -3   2   9       55.51       60.96      7.33 o 
  -2   2   9      299.54      278.63     13.22 o 
  -1   2   9    14495.63    14722.83    185.65 o 
   0   2   9     3862.45     4109.30     78.22 o 
   1   2   9     1338.36     1350.43     32.51 o 
   2   2   9       21.27       28.31      4.94 o 
   3   2   9     2362.50     2279.87    110.70 o 
   4   2   9      929.63      812.83     66.78 o 
   5   2   9      441.94      461.20     53.27 o 
   6   2   9        2.46       -7.21     16.42 o 
   7   2   9      943.39     1005.26     92.03 o 
  -9   3   9      270.94      332.04     55.22 o 
  -8   3   9      290.06      275.73     39.43 o 
  -7   3   9        9.83       12.29     12.10 o 
  -6   3   9       86.31      117.33      7.89 o 
  -5   3   9     3868.17     3827.34     73.64 o 
  -4   3   9      758.13      791.73     31.32 o 
  -3   3   9        0.19        1.41      4.18 o 
  -2   3   9      276.90      287.27     13.52 o 
  -1   3   9     5691.66     5531.43    175.95 o 
   0   3   9     2681.70     1924.32    476.06 o 
   1   3   9        5.53       14.47      5.92 o 
   2   3   9      654.10      659.48     34.65 o 
   3   3   9     2078.18     2010.80     55.54 o 
   4   3   9     2680.85     2438.50     48.30 o 
   5   3   9       52.38       38.37     13.85 o 
   6   3   9      378.80      454.76     59.58 o 
   7   3   9      384.62      379.27     60.83 o 
  -8   4   9      171.46      226.11     44.66 o 
  -7   4   9      209.91      205.09     27.38 o 
  -6   4   9       55.29      110.30     24.56 o 
  -5   4   9     2278.70     2421.81     81.38 o 
  -4   4   9     2493.51     2538.92    131.39 o 
  -3   4   9        5.23       13.71      3.49 o 
  -2   4   9       52.25       72.31      7.96 o 
  -1   4   9     5199.13     5116.50    208.23 o 
   0   4   9     7135.68     6745.76    289.11 o 
   1   4   9        1.87       10.46      5.04 o 
   2   4   9        6.62       20.17      7.58 o 
   3   4   9     3523.87     3435.92     88.79 o 
   4   4   9     5523.90     5200.26    121.05 o 
   5   4   9      361.46      359.89     52.24 o 
   6   4   9      391.94      335.95     53.72 o 
  -8   5   9      275.76      351.47     53.92 o 
  -7   5   9      114.58       93.88     17.69 o 
  -6   5   9     1960.98     1935.73     73.50 o 
  -5   5   9      595.13      853.94    142.33 o 
  -4   5   9     1775.47     1794.68     66.87 o 
  -3   5   9     1024.58     1061.26     35.58 o 
  -2   5   9      347.40      299.09     28.81 o 
  -1   5   9      115.03      142.30     13.50 o 
   0   5   9     5546.57     5087.09    148.38 o 
   1   5   9      643.24      626.60     34.35 o 
   2   5   9        1.88        3.21      6.96 o 
   3   5   9      114.14       95.20     27.16 o 
   4   5   9     4002.16     3998.28    177.65 o 
   5   5   9      229.80      223.92     44.96 o 
   6   5   9       84.27      109.13     36.87 o 
  -8   6   9       21.44       26.20     15.42 o 
  -7   6   9       28.86       16.21     16.53 o 
  -6   6   9      916.43      901.68     47.54 o 
  -5   6   9      203.85      242.71     24.86 o 
  -4   6   9        9.25       16.08     18.32 o 
  -3   6   9      489.25      452.77     21.59 o 
  -2   6   9     2920.66     2704.77    107.15 o 
  -1   6   9     5224.20     5083.23    291.28 o 
   0   6   9      207.25      210.44     20.97 o 
   1   6   9      180.17      169.73     20.15 o 
   2   6   9      372.13      400.30     29.69 o 
   3   6   9      327.25      387.78     32.41 o 
   4   6   9      229.34      239.51     31.14 o 
   5   6   9      115.22      113.94     35.23 o 
  -7   7   9      125.58      125.85     37.27 o 
  -6   7   9      952.46      955.79     85.87 o 
  -5   7   9     1707.70     1854.45     93.20 o 
  -4   7   9       29.65       47.56     22.95 o 
  -3   7   9      357.22      328.91     19.15 o 
  -2   7   9      618.70      579.23     41.84 o 
  -1   7   9     2428.31     2284.24    101.83 o 
   0   7   9        6.06       19.21      9.30 o 
   1   7   9      546.63      600.55     46.28 o 
   2   7   9      293.25      363.53     40.29 o 
   3   7   9     2065.11     2317.31     90.17 o 
   4   7   9       18.59       32.18     25.07 o 
   5   7   9      420.31      435.12     61.11 o 
  -6   8   9      307.84      356.71     56.54 o 
  -5   8   9     1884.77     1927.15    124.24 o 
  -4   8   9      286.11      377.99     52.28 o 
  -3   8   9        0.35        2.80     11.63 o 
  -2   8   9      658.59      687.39     57.02 o 
  -1   8   9     3339.44     3169.66     94.76 o 
   0   8   9     1375.98     1382.91     60.89 o 
   1   8   9      132.58      156.13     22.57 o 
   2   8   9      904.50     1002.26     54.35 o 
   3   8   9     2704.03     2974.20    102.03 o 
   4   8   9      271.68      356.49     57.48 o 
  -6   9   9        1.43       36.19     22.81 o 
  -5   9   9     2587.49     2621.94    153.07 o 
  -4   9   9      630.07      610.41     69.67 o 
  -3   9   9        5.78       25.05     19.18 o 
  -2   9   9       33.76       41.42     20.62 o 
  -1   9   9     2988.11     2937.88     94.62 o 
   0   9   9      880.50      876.03     51.02 o 
   1   9   9        1.36       22.61     14.13 o 
   2   9   9      173.59      165.57     33.02 o 
   3   9   9      852.69      856.15     83.71 o 
  -4  10   9      207.30      228.18     43.30 o 
  -3  10   9      146.38      128.68     36.18 o 
  -2  10   9      150.36      133.36     34.51 o 
  -1  10   9      490.77      486.83     60.93 o 
   0  10   9      685.41      702.42     48.27 o 
   1  10   9       61.11       47.12     17.28 o 
   2  10   9       62.65       64.55     26.28 o 
  -3  11   9      167.53      147.92     40.18 o 
  -2  11   9      890.62     1015.59     92.29 o 
  -1  11   9      129.63      122.40     34.14 o 
   0  11   9      312.47      298.66     50.70 o 
  -1 -12  10      489.52      439.49     55.32 o 
   0 -12  10        2.05       39.43     26.10 o 
   1 -12  10      365.02      349.95     64.90 o 
   2 -12  10      420.57      284.21     58.18 o 
   3 -12  10      162.29      160.71     41.73 o 
  -3 -11  10        0.10       34.34     25.84 o 
  -2 -11  10      415.06      378.14     52.67 o 
  -1 -11  10      439.08      412.58     51.20 o 
   0 -11  10      500.97      475.58     50.98 o 
   1 -11  10      303.93      289.55     29.90 o 
   2 -11  10      535.25      525.70     66.68 o 
   3 -11  10      164.21      153.77     39.00 o 
   4 -11  10      185.79      231.41     45.19 o 
   5 -11  10       93.36       71.04     27.00 o 
  -4 -10  10     1242.43     1036.87     93.34 o 
  -3 -10  10      623.99      638.57     68.06 o 
  -2 -10  10      112.58       90.08     29.17 o 
  -1 -10  10      619.00      624.44     59.37 o 
   0 -10  10     1363.65     1283.48     81.21 o 
   1 -10  10     1191.75     1245.64     63.28 o 
   2 -10  10      770.56      814.79     44.27 o 
   3 -10  10      409.91      375.85     55.15 o 
   4 -10  10     1201.68     1143.09     89.93 o 
   5 -10  10      722.48      684.63     69.33 o 
   6 -10  10      184.69      153.10     32.83 o 
  -5  -9  10       80.16       63.08     33.52 o 
  -4  -9  10      577.69      605.28     68.78 o 
  -3  -9  10       44.63       53.69     23.89 o 
  -2  -9  10      319.26      327.27     44.53 o 
  -1  -9  10       99.97      108.93     27.96 o 
   0  -9  10     4213.66     4129.59    158.81 o 
   1  -9  10     3064.22     3187.78    127.98 o 
   2  -9  10       83.53       85.31     23.57 o 
   3  -9  10       33.44       45.49     12.27 o 
   4  -9  10     2026.05     1895.70    111.14 o 
   5  -9  10     2089.53     2017.01    114.13 o 
   6  -9  10        4.62       24.46     12.46 o 
  -6  -8  10      589.89      482.75     68.21 o 
  -5  -8  10       55.20       46.89     31.00 o 
  -4  -8  10      463.54      558.39     63.69 o 
  -3  -8  10     1617.27     1565.22    100.77 o 
  -2  -8  10      125.59      179.11     34.71 o 
  -1  -8  10      606.54      571.60     54.08 o 
   0  -8  10      107.30      148.91     28.79 o 
   1  -8  10       24.74       30.58     14.30 o 
   2  -8  10        8.43       45.50     13.87 o 
   3  -8  10       45.52       62.07     13.60 o 
   4  -8  10      438.41      416.15     37.52 o 
   5  -8  10     2285.17     2290.95    269.26 o 
   6  -8  10        4.99       -4.03     11.02 o 
   7  -8  10      628.36      727.54     73.39 o 
  -6  -7  10      322.79      305.21     49.97 o 
  -5  -7  10     1060.41     1106.35     89.90 o 
  -4  -7  10       76.79       92.91     29.81 o 
  -3  -7  10      698.47      611.29     60.11 o 
  -2  -7  10      305.65      392.39     45.36 o 
  -1  -7  10     1208.60     1287.64     80.71 o 
   0  -7  10       28.67       13.39     13.44 o 
   1  -7  10     3263.31     3328.50    129.58 o 
   2  -7  10      189.23      175.21     20.51 o 
   3  -7  10       36.44       59.43     11.47 o 
   4  -7  10       18.51       19.69     12.71 o 
   5  -7  10     1106.25     1084.48    158.17 o 
   6  -7  10      179.56      203.25     23.93 o 
   7  -7  10        9.18      -28.39     22.12 o 
  -7  -6  10       19.04        8.84     20.39 o 
  -6  -6  10      437.65      327.56     50.83 o 
  -5  -6  10      932.73      808.71     74.27 o 
  -4  -6  10      352.55      303.81     44.26 o 
  -3  -6  10     1422.10     1251.99     84.97 o 
  -2  -6  10       59.44      109.23     25.48 o 
  -1  -6  10     3586.74     3500.45    141.66 o 
   0  -6  10     1836.76     1809.35     90.51 o 
   1  -6  10      788.82      750.45     53.09 o 
   2  -6  10      322.87      327.81     21.31 o 
   3  -6  10     1086.33     1089.68     63.60 o 
   4  -6  10     2518.84     2433.17    207.36 o 
   5  -6  10       38.91       58.24     13.15 o 
   6  -6  10      966.50      940.98     47.80 o 
   7  -6  10       42.46       -2.87     14.06 o 
  -7  -5  10      274.21      254.67     47.90 o 
  -6  -5  10       26.75       49.05     24.35 o 
  -5  -5  10     1645.50     1586.28    103.03 o 
  -4  -5  10     2249.24     2272.23    121.33 o 
  -3  -5  10      507.21      538.90     53.32 o 
  -2  -5  10      240.17      251.61     25.01 o 
  -1  -5  10     2541.40     2661.63     84.29 o 
   0  -5  10    10209.82    10080.39    209.84 o 
   1  -5  10        2.87        1.89      5.76 o 
   2  -5  10      616.75      649.09     26.47 o 
   3  -5  10     2667.58     2536.25    182.49 o 
   4  -5  10     6066.38     5993.34    352.26 o 
   5  -5  10        0.42       14.84      6.64 o 
   6  -5  10     1018.26      927.27     44.33 o 
   7  -5  10      843.75      873.16     80.50 o 
   8  -5  10     1019.24      976.63     90.66 o 
  -8  -4  10      170.13      246.58     49.98 o 
  -7  -4  10      274.46      249.14     44.62 o 
  -6  -4  10      192.51      139.86     37.63 o 
  -5  -4  10      578.56      630.31     62.83 o 
  -4  -4  10     5104.26     4996.47    193.00 o 
  -3  -4  10      887.04      976.85     50.13 o 
  -2  -4  10     1064.25     1179.04     52.87 o 
  -1  -4  10     1002.77     1009.86     65.55 o 
   0  -4  10     9233.23     9199.32    479.59 o 
   1  -4  10     1537.33     1505.65    127.22 o 
   2  -4  10     1634.08     1704.46     65.23 o 
   3  -4  10      524.71      510.79     43.89 o 
   4  -4  10     7223.64     6956.75    420.18 o 
   5  -4  10     1145.51     1098.16     36.08 o 
   6  -4  10      334.55      332.64     23.65 o 
   7  -4  10      457.45      535.23     62.92 o 
   8  -4  10     2331.46     2406.04    145.60 o 
  -8  -3  10      909.49      882.03     84.14 o 
  -7  -3  10      213.42      164.71     37.83 o 
  -6  -3  10      657.05      668.79     66.06 o 
  -5  -3  10      110.70      180.21     35.55 o 
  -4  -3  10     1847.95     1816.67     70.20 o 
  -3  -3  10      521.04      557.96     29.04 o 
  -2  -3  10     1810.56     2131.92     71.20 o 
  -1  -3  10      119.68      300.22     37.52 o 
   0  -3  10     2959.74     3137.95    170.78 o 
   1  -3  10     3657.73     3815.37    145.88 o 
   2  -3  10      321.67      299.66     25.44 o 
   3  -3  10       64.67       68.12      8.65 o 
   4  -3  10     1121.44     1066.56     82.24 o 
   5  -3  10     2509.83     2293.86    105.59 o 
   6  -3  10      494.87      586.23     62.75 o 
   7  -3  10      128.99      144.20     38.33 o 
   8  -3  10      100.90       85.95     33.00 o 
  -8  -2  10        3.87       27.02     22.33 o 
  -7  -2  10        9.33        0.44     15.68 o 
  -6  -2  10      748.68      727.03     67.07 o 
  -5  -2  10     1002.67     1057.43     52.62 o 
  -4  -2  10       93.82      111.70     16.82 o 
  -3  -2  10      229.88      282.12     24.70 o 
  -2  -2  10       33.21       44.12     13.92 o 
  -1  -2  10     3158.65     3364.82     73.02 o 
   0  -2  10     1587.39     1643.12     52.40 o 
   1  -2  10     1619.66     1777.91     52.10 o 
   2  -2  10       46.66       37.73      6.83 o 
   3  -2  10     1597.48     1592.86     62.86 o 
   4  -2  10       14.82       17.12     14.79 o 
   5  -2  10     1051.62     1173.63     85.04 o 
   6  -2  10        2.27      -13.37     19.19 o 
   7  -2  10        9.19      -10.67     16.16 o 
   8  -2  10        4.74        1.41     17.69 o 
  -9  -1  10      860.26      798.14     81.40 o 
  -8  -1  10      148.68      137.15     32.83 o 
  -7  -1  10        0.80       12.86     15.54 o 
  -6  -1  10       92.84       96.29     18.08 o 
  -5  -1  10     4257.23     4270.58    170.31 o 
  -4  -1  10      789.63      939.43     67.18 o 
  -3  -1  10        3.58       -3.17      3.56 o 
  -2  -1  10     1328.77     1373.23     98.15 o 
  -1  -1  10    10607.78     7209.39   3438.24 o 
   0  -1  10     3529.04     3620.44    117.03 o 
   1  -1  10     1588.89     1606.19     45.57 o 
   2  -1  10     2084.65     2016.31     98.47 o 
   3  -1  10     1961.06     1984.52     71.77 o 
   4  -1  10      110.57      121.37     18.18 o 
   5  -1  10     2459.97     2555.77    131.86 o 
   6  -1  10      245.68      222.45     40.39 o 
   7  -1  10      491.80      527.17     63.73 o 
   8  -1  10      181.33      190.83     44.07 o 
  -9   0  10      898.86      885.75     83.16 o 
  -8   0  10      504.87      431.84     34.83 o 
  -7   0  10        0.97       17.34     13.35 o 
  -6   0  10      581.90      584.44     56.99 o 
  -5   0  10     8059.33     5818.65   1590.75 o 
  -4   0  10     3815.26     3907.89     87.50 o 
  -3   0  10       84.11       76.76     10.30 o 
  -2   0  10       71.38       98.77      8.97 o 
  -1   0  10    12214.77    12004.61    157.75 o 
   0   0  10     8841.17     5309.76   2827.99 o 
   1   0  10      519.64      489.72     20.58 o 
   2   0  10     2296.24     2263.51    105.83 o 
   3   0  10     3307.04     3252.23    138.69 o 
   4   0  10     3551.75     3494.47    152.72 o 
   5   0  10      291.69      281.57     43.44 o 
   6   0  10      691.71      672.55     70.14 o 
   7   0  10      722.91      610.57     71.25 o 
   8   0  10      460.70      558.88     73.02 o 
  -9   1  10      241.22      280.55     47.81 o 
  -8   1  10      302.63      291.93     44.70 o 
  -7   1  10      216.88      238.48     27.27 o 
  -6   1  10       59.23       49.97     51.85 o 
  -5   1  10     1445.88     1507.89     62.26 o 
  -4   1  10     5970.25     6139.06    182.54 o 
  -3   1  10      788.48      915.08     31.62 o 
  -2   1  10      938.57     1031.76     28.48 o 
  -1   1  10     4894.11     4711.73     74.32 o 
   0   1  10    13888.85     8558.63   3269.20 o 
   1   1  10      279.65      309.78     13.11 o 
   2   1  10      383.92      408.13     40.76 o 
   3   1  10     3065.54     2912.23    130.61 o 
   4   1  10     5823.89     5526.88    207.10 o 
   5   1  10      445.82      452.08     54.53 o 
   6   1  10      959.65      891.20     80.35 o 
   7   1  10       12.09       30.70     22.83 o 
  -9   2  10       11.93       90.28     29.25 o 
  -8   2  10      120.94      130.62     23.22 o 
  -7   2  10        2.35       -1.41      6.21 o 
  -6   2  10     1153.71     1190.91     49.64 o 
  -5   2  10      118.64      190.64     15.86 o 
  -4   2  10      680.86      655.63     26.97 o 
  -3   2  10      117.56      154.77     12.89 o 
  -2   2  10      202.58      230.24     12.72 o 
  -1   2  10       33.13       53.89      6.85 o 
   0   2  10     1692.00     1093.33    337.76 o 
   1   2  10       51.86       42.38      6.37 o 
   2   2  10       23.22       14.61      9.21 o 
   3   2  10        3.12       -2.91     14.65 o 
   4   2  10     2298.20     2266.02    121.12 o 
   5   2  10      673.21      609.60     63.94 o 
   6   2  10       11.12       21.59     21.70 o 
   7   2  10      659.88      598.43     71.34 o 
  -8   3  10        3.23       40.81     13.51 o 
  -7   3  10       70.30       70.82     15.84 o 
  -6   3  10      875.04      900.80     33.56 o 
  -5   3  10     1575.02     1529.54     68.13 o 
  -4   3  10      608.48      615.00     25.53 o 
  -3   3  10       48.72       42.66      6.02 o 
  -2   3  10     1090.50     1087.84     30.25 o 
  -1   3  10     2588.25     2523.70     86.03 o 
   0   3  10     1335.69     1400.17     38.86 o 
   1   3  10      753.52      744.48     50.09 o 
   2   3  10      271.59      233.81     16.38 o 
   3   3  10      750.01      700.38     26.78 o 
   4   3  10      359.92      329.15     46.09 o 
   5   3  10     1082.74     1080.72     88.27 o 
   6   3  10       88.13       56.80     26.03 o 
   7   3  10      128.63      134.18     33.22 o 
  -8   4  10        8.75       -2.91     17.43 o 
  -7   4  10      157.00      121.58     20.32 o 
  -6   4  10     2038.53     2057.95     78.51 o 
  -5   4  10     5434.42     5215.74    209.24 o 
  -4   4  10      234.40      324.99     28.56 o 
  -3   4  10     1317.54     1379.91     34.97 o 
  -2   4  10     2153.60     2112.00     76.44 o 
  -1   4  10     7152.30     6929.84    242.16 o 
   0   4  10      168.97      192.58     15.28 o 
   1   4  10     2400.34     2328.83    144.69 o 
   2   4  10      987.43      913.67     38.28 o 
   3   4  10     1983.16     1941.70     59.28 o 
   4   4  10       29.34       17.11      7.62 o 
   5   4  10      703.22      641.17     68.60 o 
   6   4  10      599.87      605.67     72.13 o 
  -8   5  10      292.56      327.43     52.34 o 
  -7   5  10      421.58      430.16     47.78 o 
  -6   5  10     1482.01     1645.71    123.23 o 
  -5   5  10     6859.04     7041.64    204.66 o 
  -4   5  10      136.17      443.46    114.33 o 
  -3   5  10      388.14      431.80     23.08 o 
  -2   5  10     1669.65     1631.50    113.02 o 
  -1   5  10     8214.45     7773.62    456.23 o 
   0   5  10     1089.37     1056.09     45.32 o 
   1   5  10      631.83      638.74     34.13 o 
   2   5  10     1276.78     1155.37     52.78 o 
   3   5  10     4789.32     4657.49    116.08 o 
   4   5  10      552.04      532.79     32.31 o 
   5   5  10      515.57      561.27     66.59 o 
   6   5  10      329.97      295.52     54.14 o 
  -7   6  10       21.00       31.71     21.57 o 
  -6   6  10      137.87      153.92     33.38 o 
  -5   6  10      863.93      886.41     48.76 o 
  -4   6  10     1638.40     1571.62     99.43 o 
  -3   6  10      304.17      295.86     19.21 o 
  -2   6  10      357.36      322.79     28.05 o 
  -1   6  10     1403.85     1217.18     76.89 o 
   0   6  10      709.44      680.22     37.37 o 
   1   6  10      140.04      158.79     18.77 o 
   2   6  10       33.76       56.20     15.67 o 
   3   6  10      389.83      452.01     31.87 o 
   4   6  10     1409.88     1489.79    107.06 o 
   5   6  10      119.41      114.75     37.18 o 
  -7   7  10       44.08       54.87     30.69 o 
  -6   7  10      582.47      574.43     69.45 o 
  -5   7  10       87.61      122.36     20.43 o 
  -4   7  10      549.49      554.91     60.74 o 
  -3   7  10       59.97       61.51      8.96 o 
  -2   7  10     2166.46     2120.82    214.59 o 
  -1   7  10        9.98       10.93      9.20 o 
   0   7  10     1779.39     1718.42     65.44 o 
   1   7  10      261.54      259.56     25.47 o 
   2   7  10      352.01      359.39     30.63 o 
   3   7  10      144.20      152.37     21.56 o 
   4   7  10      525.50      467.34     61.05 o 
  -6   8  10      761.89      895.32     87.23 o 
  -5   8  10      126.06      126.83     38.54 o 
  -4   8  10      106.28      144.60     34.67 o 
  -3   8  10      159.13      128.43     32.03 o 
  -2   8  10     1538.94     1467.54    128.43 o 
  -1   8  10      131.57      114.53     19.22 o 
   0   8  10      993.24     1001.25     57.48 o 
   1   8  10     1101.81     1091.06     70.24 o 
   2   8  10     1378.47     1446.12     87.97 o 
   3   8  10       31.58       82.76     27.92 o 
   4   8  10      721.77      676.03     77.17 o 
  -5   9  10      941.75      863.52     86.13 o 
  -4   9  10        0.42       30.14     16.12 o 
  -3   9  10      276.08      331.28     49.29 o 
  -2   9  10     1573.13     1461.12    100.70 o 
  -1   9  10      777.94      739.42     44.49 o 
   0   9  10      237.87      225.69     45.08 o 
   1   9  10      627.48      611.70     43.17 o 
   2   9  10      601.30      643.26     45.91 o 
   3   9  10       55.21       73.54     30.05 o 
  -4  10  10      228.57      263.69     48.49 o 
  -3  10  10       20.82       10.92     19.84 o 
  -2  10  10      575.05      489.01     62.01 o 
  -1  10  10     1576.95     1533.16    106.70 o 
   0  10  10      164.39      118.63     22.85 o 
   1  10  10       45.09       73.93     21.03 o 
  -1 -12  11      139.86      141.46     35.03 o 
   1 -12  11      944.00     1015.04     99.47 o 
   2 -12  11      115.86       98.23     37.50 o 
  -3 -11  11      906.97      840.66     81.86 o 
  -2 -11  11      119.48      149.65     35.98 o 
  -1 -11  11        4.92       15.19     17.90 o 
   0 -11  11      414.37      395.17     47.98 o 
   1 -11  11     1539.31     1424.23    111.51 o 
   2 -11  11        0.88      -19.37     22.00 o 
   3 -11  11       30.26       74.94     34.44 o 
   4 -11  11      232.58      226.10     46.05 o 
  -4 -10  11       92.65      113.44     38.43 o 
  -3 -10  11      494.13      485.65     60.10 o 
  -2 -10  11       98.55       97.77     28.30 o 
  -1 -10  11      987.53      987.12     76.08 o 
   0 -10  11      123.94      140.67     29.05 o 
   1 -10  11     1418.35     1452.28     69.07 o 
   2 -10  11      250.77      262.74     25.95 o 
   3 -10  11      213.55      234.17     43.76 o 
   4 -10  11       47.82        6.12     22.41 o 
   5 -10  11     1328.16     1230.20     93.74 o 
  -5  -9  11      799.21      746.98     81.48 o 
  -4  -9  11     1454.93     1313.29    102.76 o 
  -3  -9  11       66.27       79.39     27.88 o 
  -2  -9  11      470.45      373.73     48.38 o 
  -1  -9  11     4773.54     4385.14    176.37 o 
   0  -9  11     3254.63     3316.89    141.88 o 
   1  -9  11       34.31       44.38     20.31 o 
   2  -9  11     1680.29     1706.77    142.59 o 
   3  -9  11     1118.69     1198.41    159.30 o 
   4  -9  11     1555.77     1405.79     95.13 o 
   5  -9  11       47.70       76.77     21.94 o 
   6  -9  11     1201.28     1280.01    100.38 o 
  -5  -8  11      488.00      370.50     57.47 o 
  -4  -8  11     1835.89     1575.20    107.93 o 
  -3  -8  11        6.26       42.30     21.04 o 
  -2  -8  11      161.55      158.49     32.45 o 
  -1  -8  11      341.16      281.32     39.49 o 
   0  -8  11     8389.08     8344.58    264.94 o 
   1  -8  11       16.38       29.19     16.26 o 
   2  -8  11     1262.35     1230.69     54.65 o 
   3  -8  11      903.78      949.35    104.59 o 
   4  -8  11     2493.32     2496.61    336.86 o 
   5  -8  11        7.67       17.69     23.25 o 
   6  -8  11      358.15      314.27     49.44 o 
  -6  -7  11      137.98       73.83     33.02 o 
  -5  -7  11      102.47       96.86     31.97 o 
  -4  -7  11     1725.00     1525.96    103.54 o 
  -3  -7  11      152.96      126.71     31.96 o 
  -2  -7  11      200.46      183.94     33.42 o 
  -1  -7  11      134.73      124.68     27.43 o 
   0  -7  11     1516.95     1428.25     83.43 o 
   1  -7  11      510.81      557.59     48.98 o 
   2  -7  11     1256.77     1160.05     72.65 o 
   3  -7  11      240.99      251.29     19.93 o 
   4  -7  11     2070.55     2137.95     84.61 o 
   5  -7  11      380.94      398.63     32.29 o 
   6  -7  11      433.85      400.58     54.86 o 
   7  -7  11       96.40      128.74     36.10 o 
  -7  -6  11       49.02       58.36     29.03 o 
  -6  -6  11      739.80      626.51     71.26 o 
  -5  -6  11       89.57       91.09     31.10 o 
  -4  -6  11     1902.53     1854.87    112.82 o 
  -3  -6  11      503.62      436.55     51.18 o 
  -2  -6  11       68.78       66.43     22.63 o 
  -1  -6  11      121.89      167.41     30.81 o 
   0  -6  11     1682.49     1761.87     92.27 o 
   1  -6  11     1555.28     1648.09     85.89 o 
   2  -6  11       28.49       25.11      8.28 o 
   3  -6  11      200.57      172.15     17.00 o 
   4  -6  11      210.91      229.66     23.58 o 
   5  -6  11     1822.04     1894.30    151.94 o 
   6  -6  11        4.76        2.13     14.56 o 
   7  -6  11       71.69       95.16     30.42 o 
  -7  -5  11       62.45       51.34     30.74 o 
  -6  -5  11       77.29       71.65     28.74 o 
  -5  -5  11     1270.05     1314.18     95.40 o 
  -4  -5  11       40.29       75.58     29.81 o 
  -3  -5  11     1023.51      991.07     75.63 o 
  -2  -5  11      531.67      533.98     51.53 o 
  -1  -5  11     3282.74     3168.68    135.48 o 
   0  -5  11       19.55      110.85     28.15 o 
   1  -5  11     3985.46     4042.43    182.23 o 
   2  -5  11     1268.11     1251.24     54.30 o 
   3  -5  11      698.68      649.35     36.73 o 
   4  -5  11       98.89       83.35     14.37 o 
   5  -5  11     3356.68     3195.25    101.84 o 
   6  -5  11      510.22      555.36     62.64 o 
   7  -5  11       10.93       -0.96     16.91 o 
  -8  -4  11       36.81       31.64     22.95 o 
  -7  -4  11       14.42       23.50     19.51 o 
  -6  -4  11      209.82      219.19     39.77 o 
  -5  -4  11     4486.48     4309.64    185.06 o 
  -4  -4  11        2.65       79.44     29.14 o 
  -3  -4  11      272.08      317.99     41.62 o 
  -2  -4  11      213.74      191.90     22.09 o 
  -1  -4  11     6411.49     6902.51    160.08 o 
   0  -4  11     2439.73     2863.93     87.53 o 
   1  -4  11     1397.43     1460.71     60.88 o 
   2  -4  11     1525.86     1483.52     89.23 o 
   3  -4  11     2137.25     1873.43    144.13 o 
   4  -4  11     1331.69     1138.23    121.23 o 
   5  -4  11      997.94      937.59     42.17 o 
   6  -4  11     1805.59     1841.99    116.43 o 
   7  -4  11      394.91      366.24     55.96 o 
   8  -4  11        4.95        6.66     23.78 o 
  -8  -3  11      575.60      637.93     72.43 o 
  -7  -3  11        5.80        2.84     16.73 o 
  -6  -3  11       11.42        6.92     11.71 o 
  -5  -3  11     2887.59     2876.80    142.13 o 
  -4  -3  11     4993.30     5162.05    196.94 o 
  -3  -3  11      870.92      826.13     44.84 o 
  -2  -3  11        1.27        9.92      6.86 o 
  -1  -3  11     2929.10     2803.94     59.46 o 
   0  -3  11     1844.42     1908.86     99.18 o 
   1  -3  11      459.53      445.66     45.06 o 
   2  -3  11      154.96      166.63     20.70 o 
   3  -3  11     1739.63     1598.62    163.04 o 
   4  -3  11     1597.71     1262.63    253.66 o 
   5  -3  11       19.28       15.18     16.39 o 
   6  -3  11      182.52      235.36     41.95 o 
   7  -3  11      318.65      324.29     52.54 o 
   8  -3  11      772.70      848.25     87.74 o 
  -8  -2  11      222.84      236.12     43.82 o 
  -7  -2  11       45.80       45.99     21.93 o 
  -6  -2  11      387.94      386.36     49.14 o 
  -5  -2  11      683.28      720.82     44.58 o 
  -4  -2  11     3785.21     3822.44    109.20 o 
  -3  -2  11       49.99       51.64     11.42 o 
  -2  -2  11      156.48      157.91     18.16 o 
  -1  -2  11      275.47      299.94     28.09 o 
   0  -2  11     9389.96     9737.56    191.73 o 
   1  -2  11      188.54      184.00     15.40 o 
   2  -2  11       27.74       21.64      4.01 o 
   3  -2  11       63.51       61.68     20.81 o 
   4  -2  11     2545.81     2589.79    129.55 o 
   5  -2  11      490.93      559.01     60.60 o 
   6  -2  11       13.10       -1.16     16.37 o 
   7  -2  11      375.45      446.25     61.41 o 
   8  -2  11      257.71      267.88     51.22 o 
  -8  -1  11      389.84      406.37     55.55 o 
  -7  -1  11       16.63       13.66     18.26 o 
  -6  -1  11       33.56       26.16     19.14 o 
  -5  -1  11      838.23      938.62     63.98 o 
  -4  -1  11     2480.21     2438.37    118.77 o 
  -3  -1  11     1014.14     1115.68     50.80 o 
  -2  -1  11      254.93      248.49     21.94 o 
  -1  -1  11       48.89      108.03     24.73 o 
   0  -1  11     6637.43     6588.41    137.86 o 
   1  -1  11     3530.05     3439.84     76.82 o 
   2  -1  11      416.42      446.67     31.52 o 
   3  -1  11        3.25       28.09     17.32 o 
   4  -1  11     6754.09     6516.44    233.48 o 
   5  -1  11     3041.22     2931.87    146.68 o 
   6  -1  11      165.32      172.75     38.97 o 
   7  -1  11      306.71      286.94     53.08 o 
   8  -1  11     1194.93     1227.27    107.93 o 
  -9   0  11      340.25      293.26     52.21 o 
  -8   0  11      120.58      144.57     30.86 o 
  -7   0  11        2.85      -12.46     14.97 o 
  -6   0  11     1090.43     1121.53     82.11 o 
  -5   0  11     7105.16     7430.27    250.44 o 
  -4   0  11        2.52       86.87     71.08 o 
  -3   0  11      961.94     1014.52     36.80 o 
  -2   0  11     1842.85     1353.44    430.43 o 
  -1   0  11     1764.70     1278.91    537.77 o 
   0   0  11      717.42      840.71     34.11 o 
   1   0  11     4183.82     4048.90    151.59 o 
   2   0  11      280.32      258.35     24.20 o 
   3   0  11      594.85      572.07     55.24 o 
   4   0  11      465.91      479.37     54.11 o 
   5   0  11     3977.77     3804.58    173.76 o 
   6   0  11      376.23      370.73     51.78 o 
   7   0  11       23.10       32.02     20.39 o 
  -9   1  11      854.66      799.14     77.85 o 
  -8   1  11       22.12       57.56     23.22 o 
  -7   1  11       90.16       77.02     17.91 o 
  -6   1  11      823.37      381.89    286.33 o 
  -5   1  11     2184.90     2334.40     66.85 o 
  -4   1  11        0.54       98.29     18.64 o 
  -3   1  11       44.78       46.94      7.60 o 
  -2   1  11      409.15      413.44     18.11 o 
  -1   1  11     9249.44     5259.68   2540.60 o 
   0   1  11       80.36       93.16     10.45 o 
   1   1  11     1156.90     1168.78     33.71 o 
   2   1  11      843.65      894.76     46.20 o 
   3   1  11      348.93      319.64     42.12 o 
   4   1  11      267.10      262.15     41.19 o 
   5   1  11        2.21       30.66     19.64 o 
   6   1  11       77.24       93.18     29.33 o 
   7   1  11       92.26      100.89     37.46 o 
  -8   2  11      147.65      165.37     23.85 o 
  -7   2  11        1.52        6.95      7.45 o 
  -6   2  11       96.09      103.58     13.18 o 
  -5   2  11     3386.27     3417.90     77.38 o 
  -4   2  11     1051.98     1160.62     79.36 o 
  -3   2  11      168.33      171.29     13.80 o 
  -2   2  11      460.24      490.02     19.56 o 
  -1   2  11     2608.48     1518.97    663.32 o 
   0   2  11     2172.31     1970.83     47.14 o 
   1   2  11       50.02       62.44      7.09 o 
   2   2  11      256.53      231.22     15.70 o 
   3   2  11     1083.89     1033.65     76.05 o 
   4   2  11     1062.34      957.22     77.62 o 
   5   2  11       49.58       67.09     26.79 o 
   6   2  11      119.36      117.38     33.28 o 
   7   2  11      238.65      188.49     43.97 o 
  -8   3  11      448.93      436.05     39.19 o 
  -7   3  11        2.58        1.95      8.52 o 
  -6   3  11        2.79       25.41      9.98 o 
  -5   3  11     2267.79     2209.65     53.72 o 
  -4   3  11     1923.82     1942.62     50.10 o 
  -3   3  11      252.96      262.90     14.00 o 
  -2   3  11        3.29       14.09      5.29 o 
  -1   3  11     2694.38     1712.15    637.68 o 
   0   3  11     3682.10     3451.97    104.09 o 
   1   3  11     1117.09     1074.98     36.21 o 
   2   3  11        0.85        7.94      4.75 o 
   3   3  11     1545.43     1223.45    170.43 o 
   4   3  11     2032.68     1948.93    116.20 o 
   5   3  11      445.32      482.32     58.94 o 
   6   3  11       10.50      -10.87     20.61 o 
  -8   4  11       57.57       96.87     35.37 o 
  -7   4  11        1.65        5.57      9.99 o 
  -6   4  11      843.84      887.75     51.45 o 
  -5   4  11        0.66      143.11     21.77 o 
  -4   4  11     2665.45     2759.36     60.44 o 
  -3   4  11      292.39      299.96     16.23 o 
  -2   4  11      790.18      758.85     43.24 o 
  -1   4  11      948.26      835.02    189.07 o 
   0   4  11     5102.04     5036.55    142.15 o 
   1   4  11      827.25      775.65     31.29 o 
   2   4  11       58.40       55.48     15.39 o 
   3   4  11     2425.87     2144.49     62.33 o 
   4   4  11     2535.21     2434.24    135.40 o 
   5   4  11      604.16      548.62     65.87 o 
   6   4  11       11.45       17.33     19.22 o 
  -7   5  11      574.06      511.04     40.18 o 
  -6   5  11      755.34      822.94    100.16 o 
  -5   5  11      312.73      408.68     69.77 o 
  -4   5  11      239.72      255.79     39.41 o 
  -3   5  11      465.06      412.10     24.32 o 
  -2   5  11     1032.23      947.22     42.57 o 
  -1   5  11        0.15        9.11      6.86 o 
   0   5  11     2242.55     2049.02     74.01 o 
   1   5  11     2675.71     2384.79     74.42 o 
   2   5  11      211.22      229.71     21.01 o 
   3   5  11      155.35      144.43     16.68 o 
   4   5  11      634.82      670.90     70.15 o 
   5   5  11      453.01      357.06     55.97 o 
  -7   6  11        2.12      -26.90     20.89 o 
  -6   6  11      938.51      877.83     50.86 o 
  -5   6  11     2918.35     3058.25    238.67 o 
  -4   6  11      150.29      250.07     39.85 o 
  -3   6  11     1082.31      991.21     39.56 o 
  -2   6  11     1800.82     1589.52     58.30 o 
  -1   6  11     1003.99      941.24     73.31 o 
   0   6  11      104.00       92.14     18.96 o 
   1   6  11       46.30       29.95     10.73 o 
   2   6  11      803.14      839.51     43.44 o 
   3   6  11      244.54      237.19     22.92 o 
   4   6  11      141.14      100.92     33.13 o 
   5   6  11       74.22       91.55     30.57 o 
  -6   7  11      337.50      313.05     55.25 o 
  -5   7  11     1898.56     1939.41    182.66 o 
  -4   7  11      687.18      732.00     70.78 o 
  -3   7  11      227.68      202.27     36.63 o 
  -2   7  11        8.98        3.75      7.57 o 
  -1   7  11      644.82      580.82     47.44 o 
   0   7  11      883.44      864.58     45.75 o 
   1   7  11      110.50       90.14     17.01 o 
   2   7  11      431.92      478.16     34.90 o 
   3   7  11      836.66      835.10     78.59 o 
   4   7  11      220.69      259.22     47.53 o 
  -6   8  11      249.93      346.61     57.12 o 
  -5   8  11     1391.75     1421.95    107.28 o 
  -4   8  11      987.24      975.17     86.35 o 
  -3   8  11      267.98      286.24     47.18 o 
  -2   8  11      565.44      604.14     48.17 o 
  -1   8  11     2545.84     2492.01     84.87 o 
   0   8  11     1562.54     1564.19     66.32 o 
   1   8  11      309.20      315.34     30.94 o 
   2   8  11       36.50       21.42     13.41 o 
   3   8  11     1076.89     1102.34     95.47 o 
  -5   9  11      609.35      669.09     75.12 o 
  -4   9  11     1059.07      979.12     88.97 o 
  -3   9  11      774.72      746.13     75.00 o 
  -2   9  11       30.34       65.03     28.51 o 
  -1   9  11     1258.19     1317.87     93.02 o 
   0   9  11     1018.42      913.65     52.31 o 
   1   9  11      980.15      960.09     55.24 o 
   2   9  11       51.22       73.37     26.66 o 
  -3  10  11      490.14      525.81     66.35 o 
  -2  10  11      285.98      290.47     48.51 o 
  -1  10  11       99.54      105.24     30.66 o 
   0  10  11      323.92      292.64     46.27 o 
  -2 -11  12      233.43      189.46     37.86 o 
  -1 -11  12       50.82       69.26     28.14 o 
   0 -11  12     1921.44     1946.71    109.94 o 
   1 -11  12        4.61       15.43     22.58 o 
   2 -11  12      462.72      448.19     63.84 o 
   3 -11  12       59.21       88.80     33.44 o 
   4 -11  12      471.69      319.38     52.31 o 
  -4 -10  12      607.42      520.06     66.11 o 
  -3 -10  12        9.23        6.89     20.11 o 
  -2 -10  12        1.10       13.43     17.66 o 
  -1 -10  12       85.35       90.48     27.44 o 
   0 -10  12     1045.21      938.00     72.03 o 
   1 -10  12      848.71      917.47     52.45 o 
   2 -10  12       33.38        2.68     13.80 o 
   3 -10  12      163.57      153.09     35.71 o 
   4 -10  12     1747.82     1630.22    108.52 o 
   5 -10  12      955.59      925.95     80.41 o 
  -4  -9  12      978.66      976.31     89.86 o 
  -3  -9  12     3511.65     3221.44    160.02 o 
  -2  -9  12        2.47      -34.11     22.74 o 
  -1  -9  12        0.26       29.07     22.32 o 
   0  -9  12     1079.69     1183.80     80.65 o 
   1  -9  12     3048.56     3041.62    132.60 o 
   2  -9  12      378.02      416.18     33.67 o 
   3  -9  12       37.69       27.38     16.94 o 
   4  -9  12     1057.31      936.22     76.49 o 
   5  -9  12     3419.06     3677.22    368.64 o 
   6  -9  12       46.10       70.74     30.80 o 
  -5  -8  12     1084.28      988.37     91.33 o 
  -4  -8  12       30.29      113.29     34.56 o 
  -3  -8  12      527.95      535.04     60.77 o 
  -2  -8  12     1195.55      987.65     78.27 o 
  -1  -8  12     4025.14     3980.08    168.58 o 
   0  -8  12       17.61       78.65     27.03 o 
   1  -8  12     3475.68     3651.55    148.20 o 
   2  -8  12      801.95      705.50     62.11 o 
   3  -8  12       84.33      104.45     16.68 o 
   4  -8  12      132.12      149.20     23.57 o 
   5  -8  12     1695.45     1749.83    182.08 o 
   6  -8  12      745.23      731.65     78.00 o 
  -6  -7  12       16.79       15.32     25.11 o 
  -5  -7  12     1390.40     1261.02     99.69 o 
  -4  -7  12      231.58      201.78     40.02 o 
  -3  -7  12      395.35      353.21     48.71 o 
  -2  -7  12      128.32      134.98     29.74 o 
  -1  -7  12      702.78      705.12     61.36 o 
   0  -7  12       34.97      132.14     28.41 o 
   1  -7  12     2146.50     2070.07    102.36 o 
   2  -7  12      504.87      520.39     29.64 o 
   3  -7  12      190.77      194.46     19.03 o 
   4  -7  12       78.75       58.75     10.94 o 
   5  -7  12      550.29      525.98     51.94 o 
   6  -7  12      123.35      131.54     36.60 o 
   7  -7  12       12.66      -25.89     19.09 o 
  -6  -6  12       55.57       26.85     23.36 o 
  -5  -6  12      625.98      578.50     65.64 o 
  -4  -6  12     2896.89     2573.16    138.54 o 
  -3  -6  12       92.96       65.97     24.42 o 
  -2  -6  12       26.17       26.69     15.72 o 
  -1  -6  12     1860.05     1910.83    102.67 o 
   0  -6  12     3006.06     3175.59    136.21 o 
   1  -6  12       79.67       70.74     14.97 o 
   2  -6  12      364.22      372.38     23.90 o 
   3  -6  12      618.96      654.75     32.35 o 
   4  -6  12      596.30      618.64     49.46 o 
   5  -6  12        6.48       21.38     23.11 o 
   6  -6  12       90.19       85.86     29.84 o 
   7  -6  12      147.05      193.55     40.71 o 
  -7  -5  12      118.38       97.58     31.32 o 
  -6  -5  12      435.71      347.59     51.36 o 
  -5  -5  12      537.43      585.65     66.19 o 
  -4  -5  12     7062.12     6752.01    248.23 o 
  -3  -5  12      914.96      925.21     74.09 o 
  -2  -5  12        8.59       26.67     16.47 o 
  -1  -5  12      233.09      269.77     38.21 o 
   0  -5  12    11042.32    11158.64    328.07 o 
   1  -5  12     1261.88     1322.46     58.36 o 
   2  -5  12       49.14       64.04     14.73 o 
   3  -5  12     1045.63     1104.98     48.75 o 
   4  -5  12     3021.34     2954.07    294.03 o 
   5  -5  12     1087.15     1010.97     43.82 o 
   6  -5  12      135.58      153.17     37.29 o 
   7  -5  12      736.55      859.92     85.00 o 
  -7  -4  12      109.28      105.89     33.30 o 
  -6  -4  12      274.67      272.86     46.14 o 
  -5  -4  12      129.05      260.96     46.13 o 
  -4  -4  12      993.45     1010.46     80.08 o 
  -3  -4  12     2060.22     2098.89    113.34 o 
  -2  -4  12      959.88     1051.63     51.36 o 
  -1  -4  12      251.70      455.67     49.52 o 
   0  -4  12     5320.53     5214.41    260.26 o 
   1  -4  12     5762.10     6028.08    215.51 o 
   2  -4  12        9.27       15.99     16.47 o 
   3  -4  12       61.00       87.94     13.35 o 
   4  -4  12     5377.95     4814.25    661.64 o 
   5  -4  12     2274.09     2505.90    137.19 o 
   6  -4  12       22.85       -3.71     17.97 o 
   7  -4  12      305.35      360.68     57.05 o 
  -8  -3  12       95.45      110.21     35.98 o 
  -7  -3  12        8.18      -21.40     20.54 o 
  -6  -3  12      262.05      258.95     43.21 o 
  -5  -3  12      782.49     1026.57     83.08 o 
  -4  -3  12      485.18      546.29     57.78 o 
  -3  -3  12      632.93      628.18     40.58 o 
  -2  -3  12      453.37      456.42     26.40 o 
  -1  -3  12       46.11      116.94     12.12 o 
   0  -3  12     1929.58     2103.82     56.80 o 
   1  -3  12     3330.60     3463.16    101.98 o 
   2  -3  12      202.46      220.29     36.31 o 
   3  -3  12      104.20       89.74      9.94 o 
   4  -3  12     1178.41     1320.20     91.85 o 
   5  -3  12     1309.47     1377.02     98.68 o 
   6  -3  12      281.35      287.70     48.19 o 
   7  -3  12        3.53      -12.13     20.73 o 
  -8  -2  12       43.43       22.08     18.41 o 
  -7  -2  12       60.16       29.79     22.35 o 
  -6  -2  12       13.71        9.11     14.49 o 
  -5  -2  12     1653.89     1838.14    109.59 o 
  -4  -2  12       96.89      132.51     25.73 o 
  -3  -2  12      365.69      343.17     23.45 o 
  -2  -2  12        9.79        3.59      5.32 o 
  -1  -2  12     1992.36     1950.45     47.70 o 
   0  -2  12      573.16      623.30     31.22 o 
   1  -2  12      277.20      259.26     16.58 o 
   2  -2  12      791.48      709.48     32.40 o 
   3  -2  12       87.60      110.61     28.66 o 
   4  -2  12       73.94       78.43     25.72 o 
   5  -2  12       23.42       26.49     16.18 o 
   6  -2  12      153.80      157.60     38.46 o 
   7  -2  12      100.54      105.83     36.55 o 
  -8  -1  12      539.38      531.67     60.67 o 
  -7  -1  12       14.79       27.07     22.05 o 
  -6  -1  12      679.41      675.71     66.52 o 
  -5  -1  12     7045.50     6846.63    164.60 o 
  -4  -1  12     2093.72     2158.36     77.29 o 
  -3  -1  12       82.70       93.74     16.43 o 
  -2  -1  12      552.06      565.09     27.96 o 
  -1  -1  12     4156.86     4230.26    104.80 o 
   0  -1  12     4717.18     4575.37     89.59 o 
   1  -1  12      129.06      128.51     11.24 o 
   2  -1  12      170.09      192.97     32.28 o 
   3  -1  12      442.75      423.05     48.80 o 
   4  -1  12     2054.12     1945.27    113.78 o 
   5  -1  12      119.68       83.48     28.14 o 
   6  -1  12      468.78      450.35     60.62 o 
   7  -1  12      768.54      833.16     86.73 o 
  -8   0  12      792.94      719.37     71.65 o 
  -7   0  12      260.93      212.14     38.97 o 
  -6   0  12      503.65      588.30     44.45 o 
  -5   0  12     1959.56     2025.90    112.78 o 
  -4   0  12     6035.67     6291.88    223.95 o 
  -3   0  12      300.85      337.38     22.41 o 
  -2   0  12       49.69       76.57     13.31 o 
  -1   0  12     6870.15     6971.42    178.59 o 
   0   0  12     6432.44     6326.85    111.90 o 
   1   0  12     3656.84     3384.90    160.54 o 
   2   0  12       10.58       82.66     24.19 o 
   3   0  12    13341.46    13038.44    385.16 o 
   4   0  12     5898.50     5420.62    213.34 o 
   5   0  12      340.70      373.28     51.63 o 
   6   0  12       82.90       99.92     32.18 o 
   7   0  12     1531.39     1566.91    120.89 o 
  -8   1  12      245.76      251.83     42.53 o 
  -7   1  12      195.41      200.76     36.69 o 
  -6   1  12      139.43      129.75     50.72 o 
  -5   1  12        2.53       33.81     34.85 o 
  -4   1  12     2234.05     1354.16    677.10 o 
  -3   1  12     1157.42     1254.96     57.64 o 
  -2   1  12       19.19       51.12     17.02 o 
  -1   1  12      297.18      339.56     18.82 o 
   0   1  12     4126.73     3866.78     76.36 o 
   1   1  12     2410.09     2369.63     54.63 o 
   2   1  12      138.02      124.95     28.33 o 
   3   1  12      397.20      343.03     45.84 o 
   4   1  12     1199.17     1337.09     94.85 o 
   5   1  12     2507.86     2428.70    139.05 o 
   6   1  12      154.72      157.03     37.63 o 
   7   1  12     1625.56     1698.04    126.52 o 
  -8   2  12       62.07       67.90     18.88 o 
  -7   2  12        3.68       -0.63     23.15 o 
  -6   2  12      660.63      659.54     57.36 o 
  -5   2  12       76.99      125.27     15.44 o 
  -4   2  12      152.75      154.48     14.95 o 
  -3   2  12      775.89      803.36     26.73 o 
  -2   2  12      836.76      561.26    198.55 o 
  -1   2  12      216.85      203.57     15.16 o 
   0   2  12      838.04      889.63     26.85 o 
   1   2  12      596.70      593.71     35.43 o 
   2   2  12      273.96      306.65     40.97 o 
   3   2  12       13.27       15.60     16.70 o 
   4   2  12      649.09      619.90     64.23 o 
   5   2  12       63.06       76.39     27.85 o 
   6   2  12      450.54      464.64     63.66 o 
  -8   3  12       21.35       15.74     15.23 o 
  -7   3  12        1.92       15.10     22.41 o 
  -6   3  12      329.43      371.21     34.89 o 
  -5   3  12     2287.31     2241.36     56.37 o 
  -4   3  12       32.10       76.66     17.81 o 
  -3   3  12        1.06       15.37      6.09 o 
  -2   3  12      761.12      675.63     50.50 o 
  -1   3  12     1197.90     1159.63     38.07 o 
   0   3  12      290.65      264.71     15.32 o 
   1   3  12       95.32      123.91     16.04 o 
   2   3  12     1048.80     1038.58     54.31 o 
   3   3  12      342.02      286.41     42.32 o 
   4   3  12       13.24      -18.29     19.85 o 
   5   3  12      136.37       81.67     29.54 o 
   6   3  12      681.00      667.41     79.06 o 
  -7   4  12      368.31      367.38     54.47 o 
  -6   4  12      778.27      781.83    101.96 o 
  -5   4  12     1873.91     1842.35     76.09 o 
  -4   4  12     1434.59     1522.77     49.79 o 
  -3   4  12      151.16      204.88     15.07 o 
  -2   4  12     1229.43     1133.92     80.74 o 
  -1   4  12     2481.16     2403.18     90.15 o 
   0   4  12     1525.57     1456.70     56.39 o 
   1   4  12      187.94      136.81     16.30 o 
   2   4  12     3329.05     3038.49     82.07 o 
   3   4  12     3373.20     2868.06    227.60 o 
   4   4  12      199.29      191.10     38.94 o 
   5   4  12        1.01      -34.38     24.46 o 
  -7   5  12        8.18       27.67     22.42 o 
  -6   5  12       82.63       91.13     18.89 o 
  -5   5  12      597.42      519.11     39.89 o 
  -4   5  12     2729.62     2413.59    127.28 o 
  -3   5  12      278.32      308.52     37.68 o 
  -2   5  12      484.96      532.12     42.47 o 
  -1   5  12     2692.87     2565.16    135.42 o 
   0   5  12     2591.25     2351.22    141.91 o 
   1   5  12      272.36      239.65     22.26 o 
   2   5  12      399.71      397.94     27.44 o 
   3   5  12     1144.98     1206.54     92.15 o 
   4   5  12      563.18      602.57     67.56 o 
   5   5  12      171.44      160.08     38.82 o 
  -7   6  12      198.72      180.39     41.25 o 
  -6   6  12        7.07       35.36     13.12 o 
  -5   6  12      995.51      911.87     53.42 o 
  -4   6  12      606.62      526.62     58.07 o 
  -3   6  12     2513.74     2516.25     73.90 o 
  -2   6  12      544.85      491.10     32.39 o 
  -1   6  12      712.91      700.59     39.59 o 
   0   6  12     1226.41     1152.23     51.69 o 
   1   6  12     1484.40     1346.79     56.81 o 
   2   6  12       28.36       55.52     13.03 o 
   3   6  12      830.40      815.74     77.69 o 
   4   6  12      207.96      216.85     44.94 o 
  -6   7  12       77.92       69.46     30.98 o 
  -5   7  12       40.56       45.90     14.17 o 
  -4   7  12       49.63       50.58     21.18 o 
  -3   7  12      240.27      207.33     38.68 o 
  -2   7  12       84.46       73.01     14.06 o 
  -1   7  12      151.42      144.58     19.23 o 
   0   7  12      150.55      189.87     37.38 o 
   1   7  12     1189.91     1199.43     56.31 o 
   2   7  12      820.36      781.18     45.65 o 
   3   7  12      175.28      194.85     41.29 o 
   4   7  12       40.13       62.97     27.96 o 
  -5   8  12      252.04      266.08     50.48 o 
  -4   8  12       41.72       65.74     30.68 o 
  -3   8  12      478.96      521.22     59.27 o 
  -2   8  12     1193.42     1240.24     89.79 o 
  -1   8  12      190.96      171.02     22.18 o 
   0   8  12        2.67       -4.23     30.22 o 
   1   8  12      832.46      834.56     48.72 o 
   2   8  12      953.76      960.21     84.40 o 
   3   8  12        2.64       13.45     19.12 o 
  -4   9  12      474.05      424.72     60.06 o 
  -3   9  12        3.90      -13.77     21.21 o 
  -2   9  12      923.24     1048.08     87.35 o 
  -1   9  12      779.76      920.49     78.48 o 
   0   9  12      589.57      541.10     40.80 o 
   1   9  12        9.90       62.14     18.14 o 
   2   9  12     1695.84     1751.83    119.03 o 
  -3  10  12      110.46      156.70     39.92 o 
  -2  10  12      286.69      304.18     51.12 o 
  -1  10  12      506.43      519.06     63.45 o 
  -2 -11  13      109.47       96.28     29.80 o 
  -1 -11  13      211.49      173.45     36.09 o 
   0 -11  13       44.41       64.00     23.78 o 
   1 -11  13      888.52      841.15     87.41 o 
   2 -11  13       74.91       34.59     26.52 o 
   3 -11  13        4.50       15.60     21.92 o 
  -3 -10  13       40.82       88.98     30.99 o 
  -2 -10  13      100.64      112.53     30.10 o 
  -1 -10  13      411.73      369.28     49.39 o 
   0 -10  13      795.55      822.37     68.94 o 
   1 -10  13      304.82      304.81     32.14 o 
   2 -10  13      402.56      342.36     53.30 o 
   3 -10  13       60.49       74.84     33.17 o 
   4 -10  13      744.52      704.88     71.64 o 
  -4  -9  13      825.99      683.99     75.61 o 
  -3  -9  13      325.32      231.91     44.53 o 
  -2  -9  13       75.09      118.97     32.29 o 
  -1  -9  13     1082.12      970.51     78.43 o 
   0  -9  13     2225.58     2247.69    119.81 o 
   1  -9  13      254.79      296.09     40.82 o 
   2  -9  13      127.89      127.23     21.03 o 
   3  -9  13     1577.96     1462.76     99.99 o 
   4  -9  13      789.60      692.83     63.81 o 
   5  -9  13        0.80       44.37     21.02 o 
  -5  -8  13       77.04      113.34     37.39 o 
  -4  -8  13     2599.79     2565.11    145.01 o 
  -3  -8  13      674.90      627.19     67.34 o 
  -2  -8  13       24.59       28.65     22.36 o 
  -1  -8  13       22.50       28.01     21.99 o 
   0  -8  13     1756.98     1745.35    101.28 o 
   1  -8  13      599.08      664.46     58.45 o 
   2  -8  13        0.04        0.72      9.18 o 
   3  -8  13      929.40      968.16     49.30 o 
   4  -8  13     2161.46     2210.20    269.37 o 
   5  -8  13      587.91      612.13     69.51 o 
   6  -8  13       30.54       49.59     21.91 o 
  -6  -7  13      166.72      140.97     38.65 o 
  -5  -7  13        2.59       59.86     27.70 o 
  -4  -7  13      934.46      933.35     82.97 o 
  -3  -7  13      849.38      754.15     72.82 o 
  -2  -7  13       32.09       40.49     19.57 o 
  -1  -7  13      381.93      309.77     43.19 o 
   0  -7  13     2084.47     2125.64    111.39 o 
   1  -7  13     1942.59     1890.09    101.66 o 
   2  -7  13       19.74       20.93      8.39 o 
   3  -7  13        5.41        4.71      5.49 o 
   4  -7  13     1448.24     1501.19     73.99 o 
   5  -7  13      717.67      776.79     78.55 o 
   6  -7  13       43.64       82.04     29.65 o 
  -6  -6  13       18.63       26.91     20.64 o 
  -5  -6  13      228.56      260.51     46.74 o 
  -4  -6  13      299.54      315.87     49.91 o 
  -3  -6  13     1244.22     1328.42     94.21 o 
  -2  -6  13      232.84      228.31     38.31 o 
  -1  -6  13      435.80      511.39     52.52 o 
   0  -6  13      197.74      195.25     34.37 o 
   1  -6  13     1945.53     1998.63     77.35 o 
   2  -6  13     1580.22     1667.91    143.50 o 
   3  -6  13       54.50       71.08     11.59 o 
   4  -6  13      844.77      803.51     69.71 o 
   5  -6  13     1040.87      986.48     87.80 o 
   6  -6  13      508.63      511.24     65.33 o 
   7  -6  13       20.67        3.50     15.69 o 
  -7  -5  13       11.95       15.99     20.80 o 
  -6  -5  13      903.97      804.14     80.20 o 
  -5  -5  13     2369.77     2201.28    131.88 o 
  -4  -5  13      228.81      289.72     49.11 o 
  -3  -5  13      243.70      229.97     39.01 o 
  -2  -5  13      872.42      810.21     68.19 o 
  -1  -5  13     1535.69     1444.42     91.45 o 
   0  -5  13      350.30      471.18     49.03 o 
   1  -5  13      325.40      374.77     32.57 o 
   2  -5  13     1159.15     1262.33     88.82 o 
   3  -5  13      683.29      693.35     38.10 o 
   4  -5  13      213.96      167.89     73.69 o 
   5  -5  13      268.98      276.39     45.86 o 
   6  -5  13     1074.84     1048.58     91.79 o 
   7  -5  13      591.38      606.95     74.98 o 
  -7  -4  13       81.55       94.54     33.34 o 
  -6  -4  13      122.76      137.30     34.25 o 
  -5  -4  13     2077.52     2102.32    126.18 o 
  -4  -4  13     2658.73     2711.95    141.02 o 
  -3  -4  13      261.00      343.87     47.22 o 
  -2  -4  13      612.07      548.77     55.03 o 
  -1  -4  13     2189.39     2250.77     77.13 o 
   0  -4  13     1804.57     2144.40     79.63 o 
   1  -4  13      242.27      319.14     42.37 o 
   2  -4  13     1143.51     1291.81     87.62 o 
   3  -4  13     2812.71     2635.20    392.98 o 
   4  -4  13       46.20       46.10     23.11 o 
   5  -4  13        2.71       -2.39     16.91 o 
   6  -4  13      233.44      286.47     51.31 o 
   7  -4  13     1372.38     1545.23    119.31 o 
  -8  -3  13      592.65      656.17     78.52 o 
  -7  -3  13       37.47       47.37     21.00 o 
  -6  -3  13       64.69       84.96     27.27 o 
  -5  -3  13      562.72      572.51     62.62 o 
  -4  -3  13     3368.09     3366.85    156.59 o 
  -3  -3  13      337.79      406.12     48.68 o 
  -2  -3  13      130.42      154.28     20.44 o 
  -1  -3  13     3048.67     3060.04     76.26 o 
   0  -3  13     2536.42     2648.30    268.58 o 
   1  -3  13     1411.35     1326.54     50.02 o 
   2  -3  13        8.21       10.90      5.66 o 
   3  -3  13     1875.37     1517.79    143.98 o 
   4  -3  13      937.64      957.75     79.80 o 
   5  -3  13      396.08      401.73     54.92 o 
   6  -3  13       36.38       30.06     26.27 o 
   7  -3  13      237.13      297.09     52.96 o 
  -8  -2  13      505.28      467.04     61.75 o 
  -7  -2  13      147.28      128.50     35.09 o 
  -6  -2  13        8.34        0.96     11.11 o 
  -5  -2  13       30.87       62.54     23.49 o 
  -4  -2  13     1561.50     1513.00     97.92 o 
  -3  -2  13     1740.50     1797.98     70.45 o 
  -2  -2  13        2.60        0.79      7.67 o 
  -1  -2  13      402.24      394.58     20.83 o 
   0  -2  13     3610.10     3534.47     78.41 o 
   1  -2  13     2150.62     2146.47     63.88 o 
   2  -2  13     1148.85     1041.99    116.46 o 
   3  -2  13      983.94     1044.52     81.08 o 
   4  -2  13      875.02      879.63     77.67 o 
   5  -2  13      365.61      389.65     52.21 o 
   6  -2  13      585.89      689.69     76.33 o 
   7  -2  13      415.91      443.45     67.97 o 
  -8  -1  13       74.51       99.31     31.19 o 
  -7  -1  13        3.22      -12.78     20.01 o 
  -6  -1  13      515.64      416.67     53.17 o 
  -5  -1  13      894.51      898.19     49.91 o 
  -4  -1  13      187.45      203.63     24.45 o 
  -3  -1  13     2013.65     1988.88     72.99 o 
  -2  -1  13      845.92      863.69     37.67 o 
  -1  -1  13        8.93       31.38      9.83 o 
   0  -1  13     2286.37     2253.41     56.89 o 
   1  -1  13      723.41      739.32     31.27 o 
   2  -1  13       35.35       37.78     21.17 o 
   3  -1  13      241.68      270.88     42.75 o 
   4  -1  13     1632.66     1606.53    105.47 o 
   5  -1  13      367.81      314.95     48.66 o 
   6  -1  13     1357.58     1292.23    103.98 o 
   7  -1  13        0.10       45.92     28.88 o 
  -8   0  13       81.77       79.84     29.64 o 
  -7   0  13      547.57      525.67     61.07 o 
  -6   0  13     1689.37     1467.91     99.82 o 
  -5   0  13      382.02      509.92     55.70 o 
  -4   0  13       33.15      158.51     32.19 o 
  -3   0  13      265.50      361.18     45.87 o 
  -2   0  13     4711.93     4919.07    120.66 o 
  -1   0  13      390.56      438.62     23.57 o 
   0   0  13      106.17      165.67     21.93 o 
   1   0  13     4392.48     4295.49     97.29 o 
   2   0  13     7495.58     7434.81    253.13 o 
   3   0  13        8.69       26.45     24.29 o 
   4   0  13      376.53      378.86     50.78 o 
   5   0  13      434.77      393.77     55.10 o 
   6   0  13     1102.95     1061.94     95.03 o 
   7   0  13       97.93       85.63     32.73 o 
  -8   1  13      569.65      517.94     64.35 o 
  -7   1  13      155.00      174.93     36.95 o 
  -6   1  13       99.53      163.95     24.92 o 
  -5   1  13     2165.42     2125.76    129.58 o 
  -4   1  13     1855.28     1747.25    193.80 o 
  -3   1  13      182.69      236.26     25.36 o 
  -2   1  13     1523.58     1570.10     47.08 o 
  -1   1  13     2506.95     2389.39     59.84 o 
   0   1  13      752.69      731.51     24.40 o 
   1   1  13      365.95      325.08     29.49 o 
   2   1  13     1300.42     1268.85     84.74 o 
   3   1  13     2063.57     2025.52    116.43 o 
   4   1  13       14.73       11.76     17.23 o 
   5   1  13       10.33       11.08     19.89 o 
   6   1  13      677.52      662.39     74.54 o 
  -8   2  13      705.94      678.06     51.99 o 
  -7   2  13      254.15      231.29     47.23 o 
  -6   2  13        4.71       12.88     16.66 o 
  -5   2  13      935.04      897.70     36.89 o 
  -4   2  13     1690.23     1715.42     52.31 o 
  -3   2  13     2020.82      863.35    729.05 o 
  -2   2  13       37.41       42.57      9.11 o 
  -1   2  13      459.20      454.32     23.12 o 
   0   2  13      962.95      958.81     29.00 o 
   1   2  13     1728.19     1723.36     42.11 o 
   2   2  13      174.79      142.79     31.57 o 
   3   2  13      819.35      848.85     74.92 o 
   4   2  13      131.32      118.49     33.00 o 
   5   2  13      307.29      273.34     49.15 o 
   6   2  13       22.85       41.84     20.45 o 
  -8   3  13      229.24      207.68     38.49 o 
  -7   3  13      325.96      313.63     37.85 o 
  -6   3  13       74.96       51.48     16.64 o 
  -5   3  13      541.50      528.40     40.24 o 
  -4   3  13     1346.30     1360.91     43.84 o 
  -3   3  13     2333.91     2304.51     57.36 o 
  -2   3  13      109.68      107.35     13.12 o 
  -1   3  13     1713.37     1704.18     80.11 o 
   0   3  13      963.19     1012.60     31.05 o 
   1   3  13     3187.52     3218.17     85.83 o 
   2   3  13      267.87      274.82     24.79 o 
   3   3  13     1551.85     1487.04    101.28 o 
   4   3  13      387.95      477.98     59.24 o 
   5   3  13     1460.43     1437.60    110.14 o 
  -7   4  13     2449.84     2460.31     97.43 o 
  -6   4  13      159.73      190.14     36.38 o 
  -5   4  13        0.12       28.42     17.78 o 
  -4   4  13     1003.27     1102.04     66.38 o 
  -3   4  13     2770.73     2798.85     64.41 o 
  -2   4  13     1034.98     1022.38     46.22 o 
  -1   4  13       96.54      145.99     12.73 o 
   0   4  13     1546.85     1557.07     83.47 o 
   1   4  13     3816.38     3528.30    109.94 o 
   2   4  13     1585.43     1421.17     50.83 o 
   3   4  13      243.25      192.28     39.59 o 
   4   4  13      602.06      611.63     70.03 o 
   5   4  13     1514.22     1483.11    114.56 o 
  -7   5  13      200.68      210.64     46.44 o 
  -6   5  13      790.42      807.92     73.01 o 
  -5   5  13      378.65      390.69     46.25 o 
  -4   5  13       39.18       93.26     28.19 o 
  -3   5  13     1572.66     1541.33     72.49 o 
  -2   5  13     1478.83     1361.96     55.49 o 
  -1   5  13        4.36        7.66      9.87 o 
   0   5  13       13.46       18.16     10.91 o 
   1   5  13      856.19      854.40     42.73 o 
   2   5  13     3087.39     2867.34     84.60 o 
   3   5  13        0.29      -16.81     16.63 o 
   4   5  13      412.26      326.28     52.47 o 
  -6   6  13      174.37      165.55     24.65 o 
  -5   6  13      405.80      394.49     36.15 o 
  -4   6  13      554.26      494.40     56.89 o 
  -3   6  13      298.59      295.86     23.51 o 
  -2   6  13       79.99       84.74     15.87 o 
  -1   6  13       56.59       47.88     12.35 o 
   0   6  13      511.71      419.36     31.78 o 
   1   6  13       43.43       38.80     12.18 o 
   2   6  13      820.74      790.97     73.86 o 
   3   6  13       45.99       82.43     29.24 o 
   4   6  13       15.04        9.77     21.96 o 
  -6   7  13       32.54        3.00     14.33 o 
  -5   7  13      292.33      252.39     29.84 o 
  -4   7  13     2247.69     2318.15    134.14 o 
  -3   7  13     1287.92     1090.23     85.18 o 
  -2   7  13      425.68      402.76     49.37 o 
  -1   7  13      798.91      747.85     43.52 o 
   0   7  13      913.73      921.86     98.46 o 
   1   7  13     1131.60     1128.14     55.15 o 
   2   7  13       71.69       72.24     26.51 o 
   3   7  13      493.10      563.79     69.18 o 
  -5   8  13      142.12      205.15     38.86 o 
  -4   8  13     1434.15     1583.86    113.44 o 
  -3   8  13     1152.26     1215.24     95.50 o 
  -2   8  13       56.50      131.61     32.16 o 
  -1   8  13      480.06      491.25     36.46 o 
   0   8  13     1529.95     1595.68     80.41 o 
   1   8  13     2101.48     2106.49     81.79 o 
   2   8  13       21.57       24.88     24.52 o 
  -4   9  13      251.39      253.92     47.78 o 
  -3   9  13     1584.60     1727.54    119.44 o 
  -2   9  13      139.55      140.68     35.86 o 
  -1   9  13      204.31      230.55     42.50 o 
   0   9  13      789.35      890.78     73.67 o 
   1   9  13     1341.69     1151.07     93.18 o 
  -1 -11  14      291.24      251.38     40.69 o 
   0 -11  14      685.73      652.87     63.26 o 
   1 -11  14      494.91      454.32     64.63 o 
   2 -11  14       21.03      -15.02     23.16 o 
  -3 -10  14     1287.56     1194.65     98.02 o 
  -2 -10  14      408.25      451.06     58.40 o 
  -1 -10  14       16.80       64.92     21.86 o 
   0 -10  14      578.33      492.89     55.46 o 
   1 -10  14     1130.40     1048.89     78.62 o 
   2 -10  14      575.57      550.24     65.85 o 
   3 -10  14       97.67       52.30     27.38 o 
   4 -10  14      798.04      709.07     70.02 o 
  -4  -9  14        7.24       76.92     33.29 o 
  -3  -9  14      226.76      281.63     46.36 o 
  -2  -9  14     1673.11     1640.96    110.22 o 
  -1  -9  14     1350.93     1382.79     97.15 o 
   0  -9  14       45.63       91.84     27.77 o 
   1  -9  14      993.94      853.55     69.52 o 
   2  -9  14     1501.86     1480.56    136.66 o 
   3  -9  14       95.96       63.23     25.48 o 
   4  -9  14       50.51       55.06     23.58 o 
   5  -9  14      550.16      607.25     73.58 o 
  -5  -8  14      582.20      565.87     70.69 o 
  -4  -8  14      169.94      241.81     46.92 o 
  -3  -8  14      410.25      378.47     55.27 o 
  -2  -8  14      982.27      932.57     80.90 o 
  -1  -8  14      224.34      230.64     39.71 o 
   0  -8  14      118.64      234.60     40.08 o 
   1  -8  14      813.97      843.71     68.12 o 
   2  -8  14     1405.99     1396.19     90.37 o 
   3  -8  14      708.89      724.17     58.78 o 
   4  -8  14      422.05      438.99     50.40 o 
   5  -8  14      369.65      438.12     61.42 o 
  -5  -7  14      343.36      362.29     57.93 o 
  -4  -7  14      656.51      595.96     71.49 o 
  -3  -7  14        2.04        4.94     19.39 o 
  -2  -7  14      167.08      124.43     31.67 o 
  -1  -7  14      344.15      449.14     52.50 o 
   0  -7  14      311.72      423.83     49.99 o 
   1  -7  14       38.58       65.59     21.48 o 
   2  -7  14      398.69      387.53     27.39 o 
   3  -7  14      612.41      605.33     36.23 o 
   4  -7  14       14.55       14.30      9.64 o 
   5  -7  14       17.10       19.20     21.40 o 
   6  -7  14       19.85       39.82     26.16 o 
  -6  -6  14       18.76       25.44     26.65 o 
  -5  -6  14      526.41      545.06     66.00 o 
  -4  -6  14     1367.78     1128.71     92.90 o 
  -3  -6  14      657.63      615.95     65.22 o 
  -2  -6  14      136.08      100.89     26.71 o 
  -1  -6  14     1155.74     1159.59     84.93 o 
   0  -6  14      845.62      912.39     71.23 o 
   1  -6  14     1771.47     1729.59     75.67 o 
   2  -6  14      120.98      139.48     22.23 o 
   3  -6  14      728.58      750.51     36.07 o 
   4  -6  14      338.69      347.02     27.97 o 
   5  -6  14      353.91      375.65     59.25 o 
   6  -6  14       10.97       -1.66     13.04 o 
  -6  -5  14        3.30       39.92     21.64 o 
  -5  -5  14       12.35       48.43     23.31 o 
  -4  -5  14      665.89      686.03     72.56 o 
  -3  -5  14     2278.58     2133.26    123.61 o 
  -2  -5  14      708.49      671.90     64.69 o 
  -1  -5  14       57.36       83.41     24.41 o 
   0  -5  14     2914.31     2933.66     99.33 o 
   1  -5  14     2226.23     2342.28    152.47 o 
   2  -5  14     4095.51     4115.25    181.35 o 
   3  -5  14      759.30      766.08     70.18 o 
   4  -5  14     3325.91     2897.46    371.18 o 
   5  -5  14     1254.89     1280.41    102.07 o 
   6  -5  14     1381.93     1486.35    114.72 o 
  -7  -4  14      437.69      468.26     64.32 o 
  -6  -4  14      609.43      581.36     65.88 o 
  -5  -4  14       98.57      171.13     40.46 o 
  -4  -4  14      237.59      277.96     47.40 o 
  -3  -4  14     3266.91     3060.09    149.78 o 
  -2  -4  14     2107.89     2149.29    118.57 o 
  -1  -4  14       39.03      131.03     18.47 o 
   0  -4  14      604.55      689.46     33.25 o 
   1  -4  14     4163.67     4276.41    180.21 o 
   2  -4  14     2944.79     3231.14    156.17 o 
   3  -4  14        5.44        9.36      7.41 o 
   4  -4  14     1311.55     1516.84    105.80 o 
   5  -4  14     1252.45     1336.00    104.28 o 
   6  -4  14     2314.41     2388.46    147.56 o 
   7  -4  14       22.03       21.12     19.06 o 
  -7  -3  14       41.49       70.44     32.85 o 
  -6  -3  14      463.41      457.80     59.22 o 
  -5  -3  14      254.44      354.61     52.38 o 
  -4  -3  14       48.48      115.55     36.08 o 
  -3  -3  14       32.00       92.00     27.03 o 
  -2  -3  14      381.79      367.47     45.84 o 
  -1  -3  14        1.81       58.04     16.51 o 
   0  -3  14       29.50       43.32     11.56 o 
   1  -3  14      334.60      320.46     23.76 o 
   2  -3  14     2196.33     2218.23    143.50 o 
   3  -3  14       41.28       19.82     16.50 o 
   4  -3  14      510.94      568.44     63.13 o 
   5  -3  14      179.06      138.57     37.18 o 
   6  -3  14      806.91      858.74     86.22 o 
   7  -3  14       89.15       70.21     34.42 o 
  -8  -2  14      708.20      598.14     72.39 o 
  -7  -2  14       27.57       56.78     27.07 o 
  -6  -2  14      262.06      235.04     42.43 o 
  -5  -2  14      448.52      461.71     57.62 o 
  -4  -2  14      767.35      831.76     74.46 o 
  -3  -2  14      197.65      209.32     37.54 o 
  -2  -2  14      935.72     1011.24     50.58 o 
  -1  -2  14     1355.96     1461.46     48.84 o 
   0  -2  14      235.45      218.68     20.12 o 
   1  -2  14      991.94      919.94     39.25 o 
   2  -2  14       78.51       76.76      8.92 o 
   3  -2  14      605.88      628.41     64.90 o 
   4  -2  14        8.68      -14.46     15.10 o 
   5  -2  14        0.54       18.24     18.06 o 
   6  -2  14      135.51       65.04     35.91 o 
   7  -2  14      331.88      386.52     61.73 o 
  -8  -1  14       50.10       52.35     30.38 o 
  -7  -1  14      190.15      205.90     41.70 o 
  -6  -1  14       12.32       46.43     21.97 o 
  -5  -1  14      425.44      385.10     49.31 o 
  -4  -1  14     1136.79     1113.04     55.70 o 
  -3  -1  14     3767.12     3713.31    109.93 o 
  -2  -1  14      315.35      328.19     20.17 o 
  -1  -1  14      179.58      193.32     16.94 o 
   0  -1  14      523.55      549.13     44.62 o 
   1  -1  14     8441.55     7967.34    440.52 o 
   2  -1  14      108.61      124.95     31.25 o 
   3  -1  14     5127.81     5154.60    208.70 o 
   4  -1  14      595.19      676.61     69.64 o 
   5  -1  14     1158.06     1133.04     95.35 o 
   6  -1  14        0.24       37.61     26.22 o 
  -8   0  14     1276.85     1137.20     98.60 o 
  -7   0  14     1117.99      853.65     81.71 o 
  -6   0  14      213.18      231.10     41.09 o 
  -5   0  14       14.05       21.98     12.16 o 
  -4   0  14     2181.17     2156.14     78.37 o 
  -3   0  14     2564.73     2588.83     93.91 o 
  -2   0  14      684.75      710.83     32.18 o 
  -1   0  14     3123.77     3186.06     73.69 o 
   0   0  14     3134.43     3018.91    129.92 o 
   1   0  14     2072.20     1862.89    152.67 o 
   2   0  14      123.85      152.47     32.89 o 
   3   0  14      538.03      616.99     64.68 o 
   4   0  14      587.06      523.66     61.58 o 
   5   0  14     1912.34     2043.64    130.95 o 
   6   0  14      103.60       67.78     34.14 o 
  -8   1  14       43.44       73.31     29.14 o 
  -7   1  14      709.57      623.58     67.24 o 
  -6   1  14      129.71      227.86     40.52 o 
  -5   1  14        9.18       25.04     13.96 o 
  -4   1  14      359.06      333.63     31.66 o 
  -3   1  14     4708.05     4888.22    132.13 o 
  -2   1  14     2567.40     2632.20     84.56 o 
  -1   1  14      515.07      510.96     21.80 o 
   0   1  14     1214.24     1137.52     45.18 o 
   1   1  14     2882.60     2656.20     71.64 o 
   2   1  14     2536.14     2312.03    123.46 o 
   3   1  14     1771.20     1766.89    110.85 o 
   4   1  14      844.25      920.32     82.55 o 
   5   1  14      284.74      241.73     45.84 o 
   6   1  14      768.62      761.69     85.12 o 
  -8   2  14       61.52       80.62     32.23 o 
  -7   2  14       50.00       64.05     17.97 o 
  -6   2  14      247.73      253.34     30.79 o 
  -5   2  14       10.58       20.63     10.74 o 
  -4   2  14      114.86       76.29     49.67 o 
  -3   2  14      578.23      604.69     37.34 o 
  -2   2  14      351.31      336.48     21.78 o 
  -1   2  14       70.04       76.02      9.39 o 
   0   2  14       16.66       13.97      6.06 o 
   1   2  14      341.02      365.07     17.87 o 
   2   2  14     1599.85     1636.77    102.78 o 
   3   2  14       11.34      -30.90     21.59 o 
   4   2  14      284.24      301.83     48.62 o 
   5   2  14       29.43       26.74     20.78 o 
  -8   3  14      461.13      491.45     61.15 o 
  -7   3  14        4.53       75.99     20.70 o 
  -6   3  14      131.67      142.35     22.15 o 
  -5   3  14      126.68      136.06     22.09 o 
  -4   3  14      957.64      931.04     37.30 o 
  -3   3  14       47.20       77.46     25.77 o 
  -2   3  14     1419.77     1446.42     47.04 o 
  -1   3  14        6.69       11.11      6.43 o 
   0   3  14     1170.44     1128.54     49.92 o 
   1   3  14       43.82       25.60      9.30 o 
   2   3  14     1883.91     1775.04     64.83 o 
   3   3  14      260.91      264.71     43.43 o 
   4   3  14       87.87       69.62     26.60 o 
   5   3  14        6.15        6.12     20.87 o 
  -7   4  14      403.16      439.09     43.13 o 
  -6   4  14       20.97       31.80     13.97 o 
  -5   4  14      638.71      633.07     45.50 o 
  -4   4  14     2549.83     2531.68     93.21 o 
  -3   4  14     1662.87      948.54    566.36 o 
  -2   4  14      714.97      804.67     78.81 o 
  -1   4  14     2365.32     2282.20     98.55 o 
   0   4  14      605.45      594.73     28.27 o 
   1   4  14      472.97      478.67     30.85 o 
   2   4  14      841.87      867.90     37.85 o 
   3   4  14      958.14      982.29     85.19 o 
   4   4  14      175.25      173.89     39.95 o 
   5   4  14      238.56      304.07     55.61 o 
  -6   5  14       70.43      124.95     55.52 o 
  -5   5  14      322.81      323.30     32.81 o 
  -4   5  14     1937.89     1883.43    113.52 o 
  -3   5  14     4158.78     3909.04    213.74 o 
  -2   5  14       14.50       92.94     16.43 o 
  -1   5  14     1060.52     1071.46     68.65 o 
   0   5  14     2150.37     1936.28     75.59 o 
   1   5  14     3501.28     3205.78    133.99 o 
   2   5  14       25.87       82.98     27.39 o 
   3   5  14     1237.99     1156.03     93.86 o 
   4   5  14      345.74      375.65     56.52 o 
  -6   6  14       35.51       94.69     32.60 o 
  -5   6  14      232.91      220.22     31.36 o 
  -4   6  14      735.99      676.08     68.58 o 
  -3   6  14     1794.72     1735.53    106.77 o 
  -2   6  14        1.77       45.48     13.29 o 
  -1   6  14      224.56      229.76     24.78 o 
   0   6  14      139.98      123.93     25.01 o 
   1   6  14     1691.08     1776.56     73.93 o 
   2   6  14      139.51      125.09     35.49 o 
   3   6  14      194.13      250.88     45.83 o 
   4   6  14       61.63       -1.35     10.05 o 
  -5   7  14      241.34      239.73     30.77 o 
  -4   7  14      214.45      179.03     39.69 o 
  -3   7  14      234.81      263.65     43.54 o 
  -2   7  14      498.32      562.26     57.98 o 
  -1   7  14        7.74        0.12      8.93 o 
   0   7  14       13.57       14.08     11.83 o 
   1   7  14      575.29      476.82     57.86 o 
   2   7  14      888.64      872.82     81.18 o 
   3   7  14       15.49        4.15     16.41 o 
  -5   8  14       69.58      100.98     33.79 o 
  -4   8  14      380.25      347.39     55.29 o 
  -3   8  14      172.33      151.85     36.42 o 
  -2   8  14      389.52      361.24     52.06 o 
  -1   8  14      158.65      152.43     32.74 o 
   0   8  14      930.37      995.05     94.19 o 
   1   8  14       21.20       -3.83     12.40 o 
   2   8  14      999.65      912.93     86.20 o 
  -3   9  14       58.89       95.65     34.33 o 
  -2   9  14     1001.25     1110.78     92.09 o 
  -1   9  14      560.84      502.34     61.02 o 
   0 -11  15       17.97       42.37     17.99 o 
   1 -11  15      443.89      442.05     63.35 o 
  -3 -10  15       35.73       -7.34     18.29 o 
  -2 -10  15      298.89      301.20     48.98 o 
  -1 -10  15      639.75      537.53     62.42 o 
   0 -10  15      251.26      293.54     46.29 o 
   1 -10  15      493.06      488.06     56.25 o 
   2 -10  15      520.56      532.82     66.62 o 
   3 -10  15     2178.16     1905.47    122.79 o 
  -4  -9  15      751.28      547.74     70.53 o 
  -3  -9  15     1056.43      971.81     89.44 o 
  -2  -9  15      187.12      198.99     40.95 o 
  -1  -9  15      265.30      240.74     41.80 o 
   0  -9  15      764.75      761.75     71.07 o 
   1  -9  15     1113.35     1033.67     79.98 o 
   2  -9  15      506.39      527.09     90.39 o 
   3  -9  15      643.12      707.88     69.20 o 
  -4  -8  15      403.93      327.59     53.52 o 
  -3  -8  15     2907.80     2628.88    149.42 o 
  -2  -8  15     1226.24     1175.11     94.26 o 
  -1  -8  15      444.31      526.12     60.05 o 
   0  -8  15     1585.56     1623.66    103.38 o 
   1  -8  15     1070.76     1186.01     84.89 o 
   2  -8  15     1161.72     1137.23    130.98 o 
   3  -8  15      691.78      657.73     58.66 o 
   4  -8  15     1387.64     1570.83    119.05 o 
   5  -8  15      353.61      342.47     54.57 o 
  -5  -7  15        1.52       51.65     30.92 o 
  -4  -7  15       59.14       63.08     27.09 o 
  -3  -7  15      637.85      523.60     63.39 o 
  -2  -7  15      739.73      721.67     69.69 o 
  -1  -7  15      262.96      243.72     40.93 o 
   0  -7  15      346.67      370.82     49.35 o 
   1  -7  15     1392.44     1386.02     92.40 o 
   2  -7  15     1602.47     1696.51    112.69 o 
   3  -7  15       32.26       34.73     14.61 o 
   4  -7  15      895.80      903.36     55.63 o 
   5  -7  15       66.36       84.31     31.89 o 
  -6  -6  15      671.84      562.48     70.51 o 
  -5  -6  15      244.94      171.91     42.05 o 
  -4  -6  15       89.28       61.28     33.95 o 
  -3  -6  15      240.63      309.80     49.66 o 
  -2  -6  15     2047.42     1975.25    119.38 o 
  -1  -6  15      166.85      175.64     34.41 o 
   0  -6  15      520.05      557.57     58.95 o 
   1  -6  15       79.46       59.03     17.43 o 
   2  -6  15      631.99      727.17     54.76 o 
   3  -6  15       24.67       35.49     11.38 o 
   4  -6  15      371.01      444.28     60.86 o 
   5  -6  15      121.46      102.07     33.13 o 
   6  -6  15      587.44      807.16     84.60 o 
  -6  -5  15       98.79      148.61     40.47 o 
  -5  -5  15      252.06      188.28     39.37 o 
  -4  -5  15      880.02      927.20     84.06 o 
  -3  -5  15      598.28      717.37     72.23 o 
  -2  -5  15     1483.87     1518.72    101.05 o 
  -1  -5  15     1176.11     1214.80     87.81 o 
   0  -5  15      524.12      556.88     41.95 o 
   1  -5  15      668.31      873.50     52.62 o 
   2  -5  15     2670.64     2778.10    148.57 o 
   3  -5  15     2507.66     2448.13    331.91 o 
   4  -5  15        0.98       31.90     22.48 o 
   5  -5  15       10.31       22.73     22.94 o 
   6  -5  15      762.18      955.43     94.29 o 
  -7  -4  15      662.59      612.80     76.55 o 
  -6  -4  15       14.01        0.00     16.41 o 
  -5  -4  15      450.88      418.52     58.03 o 
  -4  -4  15     1379.20     1272.46     97.07 o 
  -3  -4  15     3733.95     3957.17    178.87 o 
  -2  -4  15       35.26      110.36     32.69 o 
  -1  -4  15     2011.12     1934.70     74.03 o 
   0  -4  15     1055.68     1081.22     46.47 o 
   1  -4  15     2008.36     1974.67    218.92 o 
   2  -4  15        1.95       21.22     10.14 o 
   3  -4  15     2760.10     2442.30    234.85 o 
   4  -4  15      632.81      627.85     69.70 o 
   5  -4  15      139.24      139.58     36.77 o 
   6  -4  15       10.50       35.92     25.54 o 
  -7  -3  15      632.63      616.93     76.17 o 
  -6  -3  15      121.19      196.56     40.14 o 
  -5  -3  15       30.65       68.74     28.02 o 
  -4  -3  15      474.05      450.76     57.17 o 
  -3  -3  15     1621.97     1581.93    106.04 o 
  -2  -3  15      340.34      483.43     56.37 o 
  -1  -3  15     2370.63     2486.66     79.63 o 
   0  -3  15      427.27      445.67     39.59 o 
   1  -3  15     2858.65     2717.63     81.35 o 
   2  -3  15      346.07      279.76     43.04 o 
   3  -3  15     1397.23     1396.87    101.50 o 
   4  -3  15      191.14      171.79     38.11 o 
   5  -3  15      653.83      684.69     76.04 o 
   6  -3  15      364.05      334.21     58.49 o 
  -7  -2  15      655.87      739.46     80.39 o 
  -6  -2  15      227.92      221.30     41.29 o 
  -5  -2  15       73.58       69.35     24.91 o 
  -4  -2  15      126.72       98.85     31.32 o 
  -3  -2  15     3272.14     3334.88    159.03 o 
  -2  -2  15     2538.14     2679.72    136.82 o 
  -1  -2  15      730.14      727.52     34.65 o 
   0  -2  15     1228.05     1280.66     60.85 o 
   1  -2  15      308.06      331.81     23.24 o 
   2  -2  15     2282.35     1849.92    359.06 o 
   3  -2  15      744.01      737.34     72.13 o 
   4  -2  15      259.78      221.79     40.05 o 
   5  -2  15      240.01      222.76     47.61 o 
   6  -2  15     1405.44     1489.36    119.76 o 
  -8  -1  15       43.13      100.87     35.45 o 
  -7  -1  15     2073.70     1926.83    129.27 o 
  -6  -1  15     1152.96     1113.59     91.98 o 
  -5  -1  15       33.25       53.17     21.95 o 
  -4  -1  15      363.61      385.51     53.09 o 
  -3  -1  15      845.80      890.82     76.35 o 
  -2  -1  15     1674.85     1792.05     67.12 o 
  -1  -1  15     1278.19     1273.39     53.59 o 
   0  -1  15      965.30      928.65    134.74 o 
   1  -1  15     1692.79     1839.60     56.76 o 
   2  -1  15     5961.45     5934.06    227.39 o 
   3  -1  15     1152.64     1317.84     97.84 o 
   4  -1  15      180.01      183.65     38.46 o 
   5  -1  15      545.21      530.11     68.12 o 
   6  -1  15     1758.66     1839.33    133.18 o 
  -8   0  15      500.85      457.48     65.25 o 
  -7   0  15      626.95      602.52     70.80 o 
  -6   0  15       89.94      149.06     35.31 o 
  -5   0  15      205.91      134.28     31.41 o 
  -4   0  15      540.46      543.44     38.34 o 
  -3   0  15      102.09      326.43     46.04 o 
  -2   0  15     2858.99     2896.96     72.83 o 
  -1   0  15       74.93       80.97     14.41 o 
   0   0  15      208.20      202.92     19.33 o 
   1   0  15      159.03      109.80     13.36 o 
   2   0  15     3072.07     3308.86    157.57 o 
   3   0  15     2104.85     2094.33    124.97 o 
   4   0  15       10.20       24.22     16.94 o 
   5   0  15       58.70       99.74     31.65 o 
   6   0  15     1391.95     1543.65    122.29 o 
  -8   1  15      776.18      816.15     82.84 o 
  -7   1  15      562.28      620.82     71.20 o 
  -6   1  15      107.71       82.38     27.13 o 
  -5   1  15       11.22       12.21     13.04 o 
  -4   1  15     1411.58     1377.15     50.14 o 
  -3   1  15     2258.83     2318.91    176.76 o 
  -2   1  15      178.67      244.59     16.55 o 
  -1   1  15      830.63      803.95     59.71 o 
   0   1  15      598.99      575.28     32.07 o 
   1   1  15     1361.25     1290.04     47.83 o 
   2   1  15      668.76      659.92     66.61 o 
   3   1  15     1046.74      918.80     80.99 o 
   4   1  15      118.97      145.18     35.62 o 
   5   1  15        1.32      -28.48     25.47 o 
  -7   2  15     1250.94     1241.15     71.69 o 
  -6   2  15        3.16       45.19     15.61 o 
  -5   2  15      132.68      106.54     21.15 o 
  -4   2  15      719.00      744.19     48.64 o 
  -3   2  15     4977.72     4984.50    164.41 o 
  -2   2  15        1.81       32.37      8.93 o 
  -1   2  15      201.16      211.69     15.24 o 
   0   2  15      213.02      218.50     16.42 o 
   1   2  15     2984.39     2959.81    118.56 o 
   2   2  15      109.75      126.95     31.42 o 
   3   2  15      128.13      153.90     36.90 o 
   4   2  15       57.60       70.37     27.28 o 
   5   2  15      828.77      976.89     92.97 o 
  -7   3  15     1049.03     1033.09     65.07 o 
  -6   3  15      139.74      150.46     25.06 o 
  -5   3  15       13.72       16.55     12.01 o 
  -4   3  15      217.16      214.84     28.88 o 
  -3   3  15     1806.63     1777.83     67.34 o 
  -2   3  15     1649.66     1510.67     49.20 o 
  -1   3  15       37.73       45.54      9.35 o 
   0   3  15      139.94      144.35     14.43 o 
   1   3  15     2385.62     2406.50    117.74 o 
   2   3  15     1803.29     1675.94    108.98 o 
   3   3  15       36.14       44.23     23.89 o 
   4   3  15      241.35      230.88     43.60 o 
   5   3  15     1212.87     1322.49    109.32 o 
  -7   4  15      174.14      306.97     47.11 o 
  -6   4  15       81.67       89.24     18.14 o 
  -5   4  15       22.30       16.89     11.84 o 
  -4   4  15        0.62       65.94     27.11 o 
  -3   4  15     1957.56     1977.08     71.17 o 
  -2   4  15      937.31      950.47     38.49 o 
  -1   4  15       57.53       46.53     13.32 o 
   0   4  15       42.93       60.63     10.40 o 
   1   4  15     2744.44     2781.22    193.17 o 
   2   4  15     3480.68     3291.85    161.76 o 
   3   4  15        3.43       50.90     24.13 o 
   4   4  15      193.22      129.16     35.31 o 
  -6   5  15      302.04      254.54     32.72 o 
  -5   5  15       11.04       18.12     11.40 o 
  -4   5  15      579.28      483.62     57.90 o 
  -3   5  15      188.43      255.10     54.26 o 
  -2   5  15     1411.75     1362.95     59.02 o 
  -1   5  15      558.33      490.67     35.08 o 
   0   5  15       44.74       40.74     21.56 o 
   1   5  15      399.52      330.40     27.54 o 
   2   5  15     1245.21     1266.05     96.30 o 
   3   5  15      188.10      227.06     43.83 o 
   4   5  15       62.49       95.83     33.64 o 
  -6   6  15        5.12      -23.05     15.37 o 
  -5   6  15      333.63      313.84     33.93 o 
  -4   6  15     2550.52     2502.07    140.53 o 
  -3   6  15     1071.90      892.97     76.78 o 
  -2   6  15      570.57      518.37     35.74 o 
  -1   6  15      117.48       99.08     18.32 o 
   0   6  15      422.66      385.92     31.97 o 
   1   6  15      104.76       78.16     25.73 o 
   2   6  15      256.20      240.58     45.81 o 
   3   6  15       42.43       48.32     30.32 o 
  -5   7  15        7.94       16.61     19.77 o 
  -4   7  15      528.65      627.46     69.37 o 
  -3   7  15      518.99      531.46     62.01 o 
  -2   7  15        0.31       14.34      9.73 o 
  -1   7  15      110.31      126.31     32.79 o 
   0   7  15     1013.02     1179.35     58.25 o 
   1   7  15     1053.88      942.29     81.91 o 
   2   7  15        0.00      -24.21     21.49 o 
  -4   8  15      416.05      442.45     61.99 o 
  -3   8  15     1621.51     1842.31    121.14 o 
  -2   8  15      448.86      415.60     55.82 o 
  -1   8  15       31.87       91.65     25.07 o 
   0   8  15      548.19      520.19     58.07 o 
   1   8  15      981.82      830.12     79.11 o 
  -2 -10  16     1295.38     1197.51     98.13 o 
  -1 -10  16        1.91       10.23     10.37 o 
   0 -10  16      331.45      344.92     49.66 o 
   1 -10  16      771.69      750.63     72.20 o 
   2 -10  16     1246.20     1210.79     96.74 o 
  -3  -9  16      124.24      134.38     39.35 o 
  -2  -9  16     2033.96     2123.36    134.14 o 
  -1  -9  16      617.12      515.29     62.71 o 
   0  -9  16        0.12       57.39     21.89 o 
   1  -9  16        2.47       51.04     23.45 o 
   2  -9  16     2788.50     2678.24    245.49 o 
   3  -9  16      883.70      866.72     75.18 o 
  -4  -8  16      267.42      278.62     54.41 o 
  -3  -8  16      581.14      587.47     73.52 o 
  -2  -8  16       84.57      127.77     36.15 o 
  -1  -8  16      504.17      437.78     57.04 o 
   0  -8  16       29.15       59.42     27.00 o 
   1  -8  16       51.59      136.30     32.44 o 
   2  -8  16      746.75      730.92     46.67 o 
   3  -8  16     2219.77     2408.45    123.66 o 
   4  -8  16       16.51       50.70     24.54 o 
  -5  -7  16      137.56      110.17     29.72 o 
  -4  -7  16       67.49       66.46     31.69 o 
  -3  -7  16      809.61      810.11     82.23 o 
  -2  -7  16      105.60       97.31     32.38 o 
  -1  -7  16     1440.92     1400.73     99.77 o 
   0  -7  16      210.12      226.66     40.73 o 
   1  -7  16      720.23      766.55     71.75 o 
   2  -7  16       21.87       20.52     10.57 o 
   3  -7  16     1077.93     1164.69     88.86 o 
   4  -7  16      112.10       75.79     21.97 o 
   5  -7  16        7.17       31.08     26.58 o 
  -5  -6  16      213.89      206.54     42.97 o 
  -4  -6  16      176.20      186.54     42.17 o 
  -3  -6  16     1866.64     1741.40    117.95 o 
  -2  -6  16      654.02      634.86     68.86 o 
  -1  -6  16     1078.70     1079.92     85.32 o 
   0  -6  16        5.59        7.98     15.59 o 
   1  -6  16     1156.81     1183.53     64.37 o 
   2  -6  16     1194.78     1283.83     67.38 o 
   3  -6  16      760.53      698.30     35.85 o 
   4  -6  16      133.26      119.81     35.84 o 
   5  -6  16      232.10      180.43     42.55 o 
  -6  -5  16      813.10      728.88     81.35 o 
  -5  -5  16       35.54       43.09     24.97 o 
  -4  -5  16       42.27       23.79     22.25 o 
  -3  -5  16     2078.02     1960.45    123.49 o 
  -2  -5  16     2378.88     2404.86    134.65 o 
  -1  -5  16       27.39       28.42     22.83 o 
   0  -5  16      737.78      734.19     96.61 o 
   1  -5  16     1275.58     1480.23     70.99 o 
   2  -5  16     3015.12     3520.47    174.06 o 
   3  -5  16        0.97       -9.37     22.47 o 
   4  -5  16      373.11      398.95     59.24 o 
   5  -5  16      888.50      870.98     90.09 o 
   6  -5  16     1449.15     1495.10    122.17 o 
  -6  -4  16     1108.73      968.54     93.65 o 
  -5  -4  16       11.54        8.56     13.84 o 
  -4  -4  16       90.67      144.41     40.30 o 
  -3  -4  16      228.82      401.35     55.16 o 
  -2  -4  16     2793.99     2948.87    150.78 o 
  -1  -4  16       84.54      114.98     34.23 o 
   0  -4  16       15.68       64.02     12.53 o 
   1  -4  16     1070.75     1175.25     52.99 o 
   2  -4  16     3907.51     4246.10    192.31 o 
   3  -4  16      490.66      493.71     62.71 o 
   4  -4  16      802.43      934.87     88.35 o 
   5  -4  16      813.63      916.74     89.45 o 
   6  -4  16     1831.85     2274.32    151.07 o 
  -7  -3  16       52.22      100.10     42.20 o 
  -6  -3  16      372.59      381.38     60.47 o 
  -5  -3  16        3.40       44.92     21.78 o 
  -4  -3  16      383.52      470.41     60.16 o 
  -3  -3  16      141.28      243.81     50.20 o 
  -2  -3  16     3212.27     3093.59    153.89 o 
  -1  -3  16      658.01      677.33     35.38 o 
   0  -3  16       60.72       91.94     16.42 o 
   1  -3  16       21.88       12.15      8.26 o 
   2  -3  16     1842.78     1974.61    121.09 o 
   3  -3  16     1008.41     1020.56     88.67 o 
   4  -3  16      172.07      187.86     42.08 o 
   5  -3  16       98.04       98.04     33.51 o 
   6  -3  16      225.85      145.94     43.86 o 
  -7  -2  16      151.63      206.17     53.23 o 
  -6  -2  16      215.84      204.27     43.00 o 
  -5  -2  16       89.60      118.03     30.70 o 
  -4  -2  16      623.41      623.69     67.44 o 
  -3  -2  16      252.58      404.16     54.09 o 
  -2  -2  16     1185.98     1217.82     90.92 o 
  -1  -2  16       16.04       62.32     17.34 o 
   0  -2  16      102.22      101.36     15.43 o 
   1  -2  16      709.22      669.62     45.76 o 
   2  -2  16      774.87      560.67    144.23 o 
   3  -2  16      136.90      146.55     37.25 o 
   4  -2  16        4.00      -35.93     23.95 o 
   5  -2  16        9.87        3.67     21.10 o 
   6  -2  16      303.88      319.36     59.50 o 
  -7  -1  16     2742.89     2649.69    158.41 o 
  -6  -1  16      278.20      327.90     53.34 o 
  -5  -1  16      255.83      227.38     42.06 o 
  -4  -1  16      397.73      409.02     55.62 o 
  -3  -1  16     6521.07     6679.06    251.80 o 
  -2  -1  16      750.04      996.39     56.34 o 
  -1  -1  16     2480.22     2649.66     84.67 o 
   0  -1  16      774.03      704.43     49.46 o 
   1  -1  16      206.50      197.84     42.53 o 
   2  -1  16      105.81      110.72     33.24 o 
   3  -1  16      333.72      391.58     54.60 o 
   4  -1  16      486.91      505.15     65.52 o 
   5  -1  16      947.66      912.63     91.26 o 
  -7   0  16     1447.69     1384.11    109.57 o 
  -6   0  16      337.25      395.80     59.72 o 
  -5   0  16        0.30      -15.26     19.27 o 
  -4   0  16      290.64      329.35     49.30 o 
  -3   0  16     4497.58     4429.54    193.12 o 
  -2   0  16     2889.88     2968.97    136.89 o 
  -1   0  16      226.51      312.59     41.68 o 
   0   0  16      345.38      423.98     27.93 o 
   1   0  16     8374.06     7799.88    162.88 o 
   2   0  16     3507.30     3289.45    162.08 o 
   3   0  16      161.27      177.20     39.30 o 
   4   0  16      386.13      410.10     58.31 o 
   5   0  16     1451.76     1409.79    114.44 o 
  -7   1  16      714.80      781.58     81.80 o 
  -6   1  16      526.25      486.98     62.49 o 
  -5   1  16       11.82       20.70     11.58 o 
  -4   1  16      103.59      137.60     19.74 o 
  -3   1  16     1768.98     1781.21     58.44 o 
  -2   1  16     2208.57     2223.57    113.16 o 
  -1   1  16       80.43      113.53     21.45 o 
   0   1  16      252.55      272.54     23.08 o 
   1   1  16     1448.42     1404.07     49.09 o 
   2   1  16     3079.76     2890.22    150.14 o 
   3   1  16        2.11       28.93     22.75 o 
   4   1  16      301.59      294.17     52.67 o 
   5   1  16     1094.21     1119.89    103.84 o 
  -7   2  16       20.35       93.66     33.82 o 
  -6   2  16      227.93      250.36     31.29 o 
  -5   2  16      115.18      113.23     20.87 o 
  -4   2  16      638.60      646.91     48.55 o 
  -3   2  16       80.62      121.23     14.79 o 
  -2   2  16      488.01      458.57     27.07 o 
  -1   2  16      255.84      261.69     19.60 o 
   0   2  16        8.06       19.71      7.21 o 
   1   2  16      186.49      181.11     37.42 o 
   2   2  16      600.03      635.57     67.77 o 
   3   2  16      267.84      296.82     48.20 o 
   4   2  16        0.21       28.49     25.15 o 
  -7   3  16      555.99      606.81     71.98 o 
  -6   3  16       45.76       65.27     33.88 o 
  -5   3  16        8.22        8.28     14.43 o 
  -4   3  16      931.60      959.24     57.40 o 
  -3   3  16     1376.80     1289.58     60.78 o 
  -2   3  16      708.35      758.57     34.74 o 
  -1   3  16      121.92      129.21     14.14 o 
   0   3  16      399.94      422.83     87.16 o 
   1   3  16       69.24       76.73     12.90 o 
   2   3  16      231.70      218.72     42.12 o 
   3   3  16      356.90      294.98     48.51 o 
   4   3  16      313.96      291.49     53.90 o 
  -7   4  16      929.93      976.75     86.51 o 
  -6   4  16        0.63       31.68     14.19 o 
  -5   4  16       31.89       49.74     17.97 o 
  -4   4  16     1157.19     1104.09     62.13 o 
  -3   4  16     1271.65     1218.00     56.03 o 
  -2   4  16      113.83       91.82     22.85 o 
  -1   4  16      160.50      195.23     39.81 o 
   0   4  16     1711.01     1674.58     69.34 o 
   1   4  16     2796.58     2316.33    129.82 o 
   2   4  16       34.23       48.38     25.43 o 
   3   4  16      487.29      450.33     62.72 o 
   4   4  16      990.08      998.24     96.93 o 
  -6   5  16      169.40      202.74     29.57 o 
  -5   5  16      231.70      235.85     30.29 o 
  -4   5  16     1018.59      932.59     81.77 o 
  -3   5  16     2571.78     2423.69    129.69 o 
  -2   5  16      416.51      416.64     33.75 o 
  -1   5  16       21.21       31.34     20.89 o 
   0   5  16     1205.62     1233.54     56.58 o 
   1   5  16     1914.03     1797.36    114.53 o 
   2   5  16      131.77      157.97     35.61 o 
   3   5  16       13.47      -38.61     25.74 o 
  -5   6  16      301.63      290.49     35.39 o 
  -4   6  16      138.41      139.04     33.39 o 
  -3   6  16      540.95      565.83     60.47 o 
  -2   6  16      708.43      628.68     61.71 o 
  -1   6  16       71.66       71.81     21.53 o 
   0   6  16       50.62       50.95     15.59 o 
   1   6  16      826.01      859.01     80.02 o 
   2   6  16      608.43      561.47     64.98 o 
  -4   7  16       14.28      -25.23     21.57 o 
  -3   7  16      404.44      355.96     53.48 o 
  -2   7  16      330.59      318.99     47.02 o 
  -1   7  16      333.65      332.01     44.38 o 
   0   7  16      137.09      117.22     30.44 o 
   1   7  16      223.46      285.94     47.94 o 
  -2   8  16      424.42      531.90     60.84 o 
  -1 -10  17     1118.33     1057.33     91.45 o 
   0 -10  17       52.35       11.09     19.92 o 
  -3  -9  17     2368.79     2224.11    144.58 o 
  -2  -9  17     1275.04     1096.63     96.82 o 
  -1  -9  17      266.85      238.66     46.63 o 
   0  -9  17      394.73      383.59     54.49 o 
   1  -9  17      806.08      798.70     76.47 o 
   2  -9  17     1024.24      948.28    127.58 o 
  -3  -8  17      184.27      159.39     45.67 o 
  -2  -8  17      543.59      508.58     66.30 o 
  -1  -8  17       55.06       60.77     29.40 o 
   0  -8  17      458.62      376.82     52.34 o 
   1  -8  17      789.69      834.38     75.52 o 
   2  -8  17     1356.91     1307.96    318.55 o 
   3  -8  17        1.58       -6.48     14.14 o 
   4  -8  17      402.52      408.16     67.88 o 
  -4  -7  17       54.02       39.11     27.44 o 
  -3  -7  17      139.65      166.26     39.62 o 
  -2  -7  17     3345.43     3310.61    172.77 o 
  -1  -7  17      134.84      128.81     33.98 o 
   0  -7  17      271.01      223.31     40.48 o 
   1  -7  17      291.27      320.71     47.40 o 
   2  -7  17     1247.37     1315.69    104.05 o 
   3  -7  17      356.64      384.14     41.78 o 
   4  -7  17      202.51      159.65     42.37 o 
  -5  -6  17      150.64      124.36     39.84 o 
  -4  -6  17       93.27      110.86     37.94 o 
  -3  -6  17      120.41      179.83     43.08 o 
  -2  -6  17      734.82      695.62     72.13 o 
  -1  -6  17      572.89      663.67     69.88 o 
   0  -6  17      426.09      420.37     53.45 o 
   1  -6  17      191.84      222.93     37.13 o 
   2  -6  17     1545.04     1530.89    112.53 o 
   3  -6  17      812.11      874.08    150.70 o 
   4  -6  17      117.41       86.64     35.70 o 
   5  -6  17      110.30      102.73     39.06 o 
  -5  -5  17      166.48      169.10     40.68 o 
  -4  -5  17      304.73      290.65     50.62 o 
  -3  -5  17     1482.72     1516.89    110.15 o 
  -2  -5  17       79.35      140.51     39.17 o 
  -1  -5  17     1135.47     1107.63     89.96 o 
   0  -5  17      174.02      192.18     27.77 o 
   1  -5  17      618.44      717.64     51.11 o 
   2  -5  17       10.85       62.73     19.36 o 
   3  -5  17     1533.36     1816.03    125.42 o 
   4  -5  17      369.99      441.60     65.30 o 
   5  -5  17      152.61      149.18     43.45 o 
  -6  -4  17       35.08       51.18     31.68 o 
  -5  -4  17      180.18      200.23     42.75 o 
  -4  -4  17       73.08       97.11     32.73 o 
  -3  -4  17     1876.59     1924.80    124.60 o 
  -2  -4  17      389.89      532.97     64.07 o 
  -1  -4  17      498.45      504.39     61.34 o 
   0  -4  17      822.87      833.08     40.27 o 
   1  -4  17     1491.93     1483.91    110.52 o 
   2  -4  17      156.55      194.62     40.47 o 
   3  -4  17      445.35      438.36     62.35 o 
   4  -4  17      958.19     1075.26     96.08 o 
   5  -4  17      931.12     1052.63    100.66 o 
  -6  -3  17      502.42      485.90     67.92 o 
  -5  -3  17       19.87        6.13     18.80 o 
  -4  -3  17       67.42       67.78     30.95 o 
  -3  -3  17     2137.85     2087.58    129.61 o 
  -2  -3  17     2536.38     2725.88    148.62 o 
  -1  -3  17      103.32      102.07     21.99 o 
   0  -3  17       11.74        3.35      9.94 o 
   1  -3  17     2285.63     2373.38    135.66 o 
   2  -3  17     1222.66     1300.40    100.53 o 
   3  -3  17        0.49      -28.25     22.86 o 
   4  -3  17      113.34      154.40     41.16 o 
   5  -3  17      740.12      806.12     85.38 o 
  -7  -2  17      706.83      765.78     85.42 o 
  -6  -2  17      453.45      416.88     62.48 o 
  -5  -2  17       17.69       34.45     21.67 o 
  -4  -2  17      253.50      170.21     37.00 o 
  -3  -2  17       72.52       47.81     23.40 o 
  -2  -2  17      657.65      635.73     68.73 o 
  -1  -2  17     1626.34     1635.50     56.76 o 
   0  -2  17       41.91       46.44     11.32 o 
   1  -2  17       64.64       84.03     27.31 o 
   2  -2  17     2323.26     2436.29    140.89 o 
   3  -2  17      222.55      229.98     43.23 o 
   4  -2  17       91.74       79.74     30.62 o 
   5  -2  17      188.49      231.70     50.28 o 
  -7  -1  17       23.54      146.26     41.82 o 
  -6  -1  17      585.27      641.83     74.28 o 
  -5  -1  17       66.90       33.09     22.47 o 
  -4  -1  17      252.32      304.27     49.24 o 
  -3  -1  17      405.05      517.68     63.24 o 
  -2  -1  17     2708.72     2731.98    155.24 o 
  -1  -1  17       34.99       40.92     34.05 o 
   0  -1  17      155.44      128.50     19.31 o 
   1  -1  17     1255.56     1422.36    100.18 o 
   2  -1  17     2301.48     2450.22    139.59 o 
   3  -1  17     1104.74     1274.07    101.96 o 
   4  -1  17       74.76       72.93     27.91 o 
   5  -1  17      586.09      656.79     80.00 o 
  -7   0  17      339.31      410.82     63.99 o 
  -6   0  17       96.57      107.49     35.63 o 
  -5   0  17       56.83       38.30     23.83 o 
  -4   0  17      727.17      830.16     79.72 o 
  -3   0  17      550.89      698.30     73.04 o 
  -2   0  17      573.82      787.62     68.32 o 
  -1   0  17     1381.07     1266.73     55.32 o 
   0   0  17     1187.57     1076.35    130.45 o 
   1   0  17       41.48      105.21     30.00 o 
   2   0  17      327.21      399.54     54.62 o 
   3   0  17     1372.57     1398.37    107.78 o 
   4   0  17      618.45      584.19     72.82 o 
   5   0  17      188.52      248.83     51.47 o 
  -7   1  17      868.93      914.00     90.61 o 
  -6   1  17       54.16      154.10     38.77 o 
  -5   1  17      100.21       90.36     29.21 o 
  -4   1  17     1541.65     1471.10    106.96 o 
  -3   1  17     1692.48     1985.76    124.10 o 
  -2   1  17       84.30      133.49     29.24 o 
  -1   1  17      155.46      174.83     20.08 o 
   0   1  17      826.23      819.92     72.13 o 
   1   1  17      385.21      380.61     53.48 o 
   2   1  17       69.51       78.03     30.63 o 
   3   1  17        7.72        9.78     20.16 o 
   4   1  17      370.87      457.05     67.28 o 
  -7   2  17     1061.28      934.36     91.05 o 
  -6   2  17      250.00      317.27     37.53 o 
  -5   2  17       53.40       74.65     19.00 o 
  -4   2  17        1.33      -12.61     10.55 o 
  -3   2  17     1505.08     1475.77     77.86 o 
  -2   2  17      676.82      721.10     75.46 o 
  -1   2  17        8.87        8.32      7.60 o 
   0   2  17      368.80      390.28     50.39 o 
   1   2  17     1040.23      998.60     84.33 o 
   2   2  17      418.80      449.78     57.84 o 
   3   2  17       54.96       76.03     27.03 o 
   4   2  17      406.83      445.75     66.94 o 
  -6   3  17      583.28      571.02     49.40 o 
  -5   3  17      245.68      231.19     30.57 o 
  -4   3  17      357.28      438.24     39.28 o 
  -3   3  17     1737.66     1557.89     66.66 o 
  -2   3  17     1390.43     1537.04     65.53 o 
  -1   3  17      117.67      116.47     18.60 o 
   0   3  17      185.18      185.65     21.02 o 
   1   3  17     1870.40     1781.27    115.04 o 
   2   3  17      847.31      911.80     84.58 o 
   3   3  17      333.96      410.15     60.67 o 
   4   3  17        4.04       32.29     24.19 o 
  -6   4  17      378.54      346.66     37.41 o 
  -5   4  17      327.53      316.02     36.25 o 
  -4   4  17       69.92       95.49     34.32 o 
  -3   4  17      302.79      382.61     47.85 o 
  -2   4  17     1674.09     1669.28     69.03 o 
  -1   4  17      982.59      851.71     47.79 o 
   0   4  17       15.72       41.31     12.31 o 
   1   4  17      708.59      619.58     68.44 o 
   2   4  17     1002.30      845.19     82.43 o 
   3   4  17      694.22      687.27     78.78 o 
  -5   5  17      437.97      418.31     43.04 o 
  -4   5  17      928.99     1010.10     62.49 o 
  -3   5  17       23.10       39.15     17.14 o 
  -2   5  17      281.62      307.88     29.03 o 
  -1   5  17     1090.06     1041.89     54.26 o 
   0   5  17      278.80      252.21     43.71 o 
   1   5  17      203.77      180.88     40.83 o 
   2   5  17      269.91      272.39     46.49 o 
   3   5  17      351.85      359.19     58.62 o 
  -5   6  17       60.34       73.02     34.73 o 
  -4   6  17       87.82      108.37     30.95 o 
  -3   6  17      200.75      159.57     35.25 o 
  -2   6  17       76.45      121.74     29.12 o 
  -1   6  17       35.91       32.05     10.93 o 
   0   6  17      697.25      692.00     68.93 o 
   1   6  17       22.82      -16.33     23.42 o 
   2   6  17       16.37       15.88     21.75 o 
  -3   7  17      701.99      725.69     74.18 o 
  -2   7  17      497.04      482.45     57.54 o 
   0   7  17      324.06      294.59     45.99 o 
  -2  -9  18      372.26      453.83     63.66 o 
  -1  -9  18      915.63      981.90     91.36 o 
   0  -9  18      159.87      151.74     33.97 o 
   1  -9  18       73.96      191.57     41.30 o 
  -3  -8  18      318.62      354.36     59.04 o 
  -2  -8  18      117.10      112.89     41.48 o 
  -1  -8  18     1355.93     1313.51    105.61 o 
   0  -8  18      251.53      279.50     43.36 o 
   1  -8  18       71.75      142.52     34.84 o 
   2  -8  18      155.58      236.46     42.50 o 
   3  -8  18     1183.01     1478.12    120.51 o 
  -3  -7  18      607.70      686.54     79.71 o 
  -2  -7  18        0.94       46.56     30.23 o 
  -1  -7  18      587.49      531.09     64.66 o 
   0  -7  18      312.82      366.20     54.14 o 
   1  -7  18      280.81      330.62     51.57 o 
   2  -7  18       48.98       86.38     22.12 o 
   3  -7  18      132.15      157.96     27.07 o 
  -4  -6  18       55.30       89.41     29.94 o 
  -3  -6  18      626.35      666.44     74.68 o 
  -2  -6  18     1708.58     1636.52    118.03 o 
  -1  -6  18       20.26        4.07     25.57 o 
   0  -6  18      336.19      312.92     51.33 o 
   1  -6  18      349.85      419.15     40.45 o 
   2  -6  18      538.71      608.17     50.28 o 
   3  -6  18       52.45       60.62     20.92 o 
   4  -6  18      115.45      141.95     43.38 o 
  -5  -5  18      209.23      242.51     47.55 o 
  -4  -5  18        1.64       32.61     28.70 o 
  -3  -5  18      517.66      599.52     70.07 o 
  -2  -5  18     2248.50     2188.93    137.97 o 
  -1  -5  18     1106.83     1188.93     95.73 o 
   0  -5  18        0.49      -17.50     14.37 o 
   1  -5  18     1108.49     1154.38     68.89 o 
   2  -5  18     2862.32     3007.12    193.08 o 
   3  -5  18      760.81      831.93     87.18 o 
   4  -5  18       15.14       22.57     22.14 o 
  -5  -4  18      309.76      281.85     49.48 o 
  -4  -4  18      614.37      541.00     69.11 o 
  -3  -4  18       39.38      177.81     42.74 o 
  -2  -4  18     2393.46     2484.08    144.94 o 
  -1  -4  18     1144.66     1249.03     97.73 o 
   0  -4  18      333.21      405.10     40.92 o 
   1  -4  18      541.48      638.12     70.91 o 
   2  -4  18     1821.30     1889.83    127.89 o 
   3  -4  18     1625.26     1638.17    123.20 o 
   4  -4  18      173.35      214.98     45.51 o 
  -6  -3  18        0.22      100.05     39.06 o 
  -5  -3  18      644.71      630.26     74.88 o 
  -4  -3  18      203.54      241.95     47.39 o 
  -3  -3  18       70.19      222.58     48.96 o 
  -2  -3  18      217.62      246.97     45.18 o 
  -1  -3  18     1163.73     1182.95     66.20 o 
   0  -3  18      592.66      591.91     69.58 o 
   1  -3  18      209.25      206.91     41.89 o 
   2  -3  18      339.80      355.04     53.75 o 
   3  -3  18      421.77      484.03     64.89 o 
   4  -3  18      925.38      938.92     93.41 o 
  -6  -2  18       20.47       41.36     35.32 o 
  -5  -2  18       29.78       21.33     20.53 o 
  -4  -2  18       15.39       18.38     21.01 o 
  -3  -2  18     2919.71     2865.47    158.19 o 
  -2  -2  18      612.15      878.52     82.94 o 
  -1  -2  18      126.97      141.12     25.99 o 
   0  -2  18       65.34      110.14     30.86 o 
   1  -2  18       87.22       38.19     23.57 o 
   2  -2  18        8.38       -0.32     17.26 o 
   3  -2  18        9.27      -12.23     22.87 o 
   4  -2  18      267.20      203.38     44.32 o 
  -6  -1  18      388.70      436.86     64.98 o 
  -5  -1  18       17.10      -30.76     24.75 o 
  -4  -1  18      242.67      205.67     42.07 o 
  -3  -1  18      641.44      745.66     77.02 o 
  -2  -1  18      670.22      716.19     50.78 o 
  -1  -1  18     1372.60     1380.24     98.18 o 
   0  -1  18      705.69      970.21     82.50 o 
   1  -1  18     3059.75     3146.91    162.41 o 
   2  -1  18      981.65      867.67     83.29 o 
   3  -1  18      229.76      236.57     49.91 o 
   4  -1  18      437.56      482.15     68.29 o 
  -6   0  18     1125.34     1035.74     97.01 o 
  -5   0  18       92.96       97.57     33.13 o 
  -4   0  18      158.28      190.49     40.88 o 
  -3   0  18     1032.66     1012.29     90.17 o 
  -2   0  18     3060.00     3133.99    150.19 o 
  -1   0  18      685.13      769.78     72.16 o 
   0   0  18       88.66      139.02     31.27 o 
   1   0  18     2946.36     3105.34    160.71 o 
   2   0  18     1590.10     1557.82    112.21 o 
   3   0  18      887.49      861.35     85.52 o 
   4   0  18      158.86      214.70     45.62 o 
  -6   1  18      387.82      388.73     63.31 o 
  -5   1  18      811.81      917.62     88.33 o 
  -4   1  18       79.24      199.36     41.22 o 
  -3   1  18      129.83      129.31     36.85 o 
  -2   1  18     1074.33     1045.35     80.24 o 
  -1   1  18     1634.05     1424.89     97.92 o 
   0   1  18       42.39       62.30     25.03 o 
   1   1  18      650.07      646.07     70.34 o 
   2   1  18     1022.18     1042.61     91.75 o 
   3   1  18      527.78      541.22     69.48 o 
   4   1  18        0.20       45.59     21.53 o 
  -6   2  18        8.37        3.08     21.47 o 
  -5   2  18       45.22       54.53     20.30 o 
  -4   2  18      231.54      235.51     31.16 o 
  -3   2  18       34.88       56.29     15.16 o 
  -2   2  18       34.51       42.91     14.02 o 
  -1   2  18      595.61      593.34     62.62 o 
   0   2  18      356.82      316.67     48.22 o 
   1   2  18      149.41       99.42     33.40 o 
   2   2  18      124.33      142.68     38.76 o 
   3   2  18      826.52      899.48     89.11 o 
  -6   3  18       25.54       97.44     22.76 o 
  -5   3  18      202.11      209.59     40.37 o 
  -4   3  18      173.94      204.67     29.23 o 
  -3   3  18       96.92      116.87     20.65 o 
  -2   3  18      273.08      230.56     26.49 o 
  -1   3  18        1.94       36.83     12.11 o 
   0   3  18     1185.89     1142.09     89.79 o 
   1   3  18      104.37       84.06     30.28 o 
   2   3  18       67.76       84.80     30.70 o 
   3   3  18       39.65      108.80     35.58 o 
  -5   4  18       24.29       82.46     22.93 o 
  -4   4  18      637.54      629.50     49.61 o 
  -3   4  18      822.34      814.03     73.25 o 
  -2   4  18      906.17      798.77     56.69 o 
  -1   4  18       31.41       74.10     35.02 o 
   0   4  18     1897.83     1722.42    113.01 o 
   1   4  18      630.52      659.93     72.12 o 
   2   4  18      169.10      143.16     40.37 o 
   3   4  18        8.08      -17.10     17.89 o 
  -5   5  18      330.58      279.65     37.79 o 
  -4   5  18      124.70      142.33     24.52 o 
  -3   5  18     1323.16     1282.26     94.35 o 
  -2   5  18     1112.36     1067.15     80.58 o 
  -1   5  18      517.26      397.61     51.90 o 
   0   5  18      354.84      357.31     51.54 o 
   1   5  18      855.13      717.03     76.91 o 
   2   5  18      396.61      369.57     55.05 o 
  -4   6  18       97.32      122.15     30.89 o 
  -3   6  18      320.01      340.80     49.93 o 
  -2   6  18      679.93      625.03     62.46 o 
   0   6  18       13.40      -16.15     22.28 o 
  -2  -8  19     1053.93      766.12     85.93 o 
  -1  -8  19      671.64      622.78     74.76 o 
   0  -8  19       16.50       64.49     28.69 o 
   1  -8  19      713.56      746.52     75.61 o 
   2  -8  19      915.09      735.42     76.64 o 
  -3  -7  19      255.57      275.40     54.10 o 
  -2  -7  19      208.55      193.21     49.10 o 
  -1  -7  19      749.41      721.00     78.95 o 
   0  -7  19      437.81      467.80     61.75 o 
   1  -7  19      435.70      477.14     61.51 o 
   2  -7  19      425.40      563.82     49.82 o 
   3  -7  19      389.85      382.28     57.56 o 
  -3  -6  19       80.71      101.75     34.90 o 
  -2  -6  19      506.47      574.16     70.01 o 
  -1  -6  19      685.06      625.54     71.20 o 
   0  -6  19      158.10      161.65     40.62 o 
   1  -6  19       51.03       30.20     16.64 o 
   2  -6  19      870.67      966.58     64.14 o 
   3  -6  19      178.17      181.53     30.48 o 
   4  -6  19      930.27      982.73     86.95 o 
  -4  -5  19      402.02      466.70     67.68 o 
  -3  -5  19      408.80      396.65     64.13 o 
  -2  -5  19      256.54      314.70     55.86 o 
  -1  -5  19      131.14      170.19     40.19 o 
   0  -5  19     1478.20     1544.90    141.34 o 
   1  -5  19      352.44      435.53     43.52 o 
   2  -5  19        3.24       16.29     14.84 o 
   3  -5  19      108.95      164.77     44.19 o 
  -5  -4  19      433.86      374.79     64.05 o 
  -4  -4  19      110.39      155.72     40.04 o 
  -3  -4  19      592.28      594.93     72.30 o 
  -2  -4  19      649.51      668.84     78.54 o 
  -1  -4  19      493.23      558.06     69.07 o 
   0  -4  19      705.51      791.12     74.75 o 
   1  -4  19     1254.47     1446.48     77.28 o 
   2  -4  19       82.79      110.96     38.87 o 
   3  -4  19       69.48       96.91     33.09 o 
   4  -4  19      706.97      874.11     93.37 o 
  -5  -3  19       10.94       16.09     26.11 o 
  -4  -3  19      707.12      653.58     76.55 o 
  -3  -3  19      470.41      371.72     57.71 o 
  -2  -3  19     1227.20     1255.61    102.23 o 
  -1  -3  19      589.52      719.53     54.37 o 
   0  -3  19       56.73       47.82     24.47 o 
   1  -3  19     1601.90     1694.41    119.91 o 
   2  -3  19      535.28      596.61     72.57 o 
   3  -3  19      142.01      153.12     38.77 o 
   4  -3  19        0.83      -50.05     33.37 o 
  -5  -2  19     1896.53     1744.64    128.75 o 
  -4  -2  19      230.71      317.18     52.94 o 
  -3  -2  19     1325.79     1320.13    106.14 o 
  -2  -2  19     1535.44     1587.13    115.98 o 
  -1  -2  19     1635.76     1727.50     83.38 o 
   0  -2  19       53.97       53.18     24.70 o 
   1  -2  19     1163.04     1051.66     93.61 o 
   2  -2  19      405.69      380.18     56.47 o 
   3  -2  19      947.80     1052.52     99.20 o 
   4  -2  19      388.13      509.88     69.62 o 
  -6  -1  19       32.47      112.80     39.91 o 
  -5  -1  19      496.65      594.68     74.95 o 
  -4  -1  19      264.65      259.90     46.90 o 
  -3  -1  19        1.35       40.02     21.85 o 
  -2  -1  19        9.85      114.40     24.46 o 
  -1  -1  19      680.89      716.26     71.49 o 
   0  -1  19      686.48      706.33     74.41 o 
   1  -1  19       78.87      102.19     34.02 o 
   2  -1  19       84.01       83.80     31.21 o 
   3  -1  19      961.84     1091.65    101.18 o 
   4  -1  19      900.19     1035.58    102.15 o 
  -6   0  19      151.02      219.40     46.51 o 
  -5   0  19      385.06      403.50     65.16 o 
  -4   0  19      870.76      920.09     90.78 o 
  -3   0  19       85.79      111.50     36.90 o 
  -2   0  19      118.26      132.55     37.65 o 
  -1   0  19      864.77     1065.10     87.73 o 
   0   0  19     3049.27     2966.79    156.40 o 
   1   0  19        2.16       27.33     24.78 o 
   2   0  19       48.07       35.41     23.05 o 
   3   0  19      119.62      103.95     37.79 o 
  -6   1  19      315.53      348.96     57.79 o 
  -5   1  19       59.22      150.11     42.31 o 
  -4   1  19      260.08      213.87     45.98 o 
  -3   1  19      507.30      579.26     69.54 o 
  -2   1  19      715.65      718.18     69.34 o 
  -1   1  19      147.24      223.47     41.10 o 
   0   1  19      875.60      761.28     75.67 o 
   1   1  19      424.29      351.93     54.14 o 
   2   1  19       96.90       71.76     28.85 o 
   3   1  19       19.28      -13.63     20.11 o 
  -6   2  19     1477.64     1446.43    116.38 o 
  -5   2  19      898.30      974.39     95.59 o 
  -4   2  19      170.55      130.28     35.56 o 
  -3   2  19      634.63      677.29     49.27 o 
  -2   2  19      748.95      733.04     68.49 o 
  -1   2  19     1169.43     1087.56     86.90 o 
   0   2  19      346.88      320.87     50.63 o 
   1   2  19      518.35      552.44     66.71 o 
   2   2  19      105.28       71.06     27.45 o 
   3   2  19      322.28      320.60     59.34 o 
  -5   3  19      448.06      407.67     42.44 o 
  -4   3  19        1.71       12.49     12.48 o 
  -3   3  19       73.45       80.39     16.91 o 
  -2   3  19      682.13      751.24     47.36 o 
  -1   3  19     1100.11     1068.14     57.21 o 
   0   3  19       29.99       86.34     28.15 o 
   1   3  19      529.98      490.81     64.18 o 
   2   3  19      335.47      295.70     52.89 o 
  -5   4  19      868.79      856.71     83.62 o 
  -4   4  19       17.56       34.81     13.63 o 
  -3   4  19      104.63      133.60     30.61 o 
  -2   4  19      411.89      490.68     37.62 o 
  -1   4  19     2717.29     2430.53    134.14 o 
   0   4  19      480.44      418.87     58.06 o 
   1   4  19      175.50      169.11     43.64 o 
   2   4  19      534.74      595.78     71.73 o 
  -4   5  19      186.24      183.92     29.66 o 
  -3   5  19       12.57       -1.15     12.22 o 
  -2   5  19      107.48       81.87     26.73 o 
  -1   5  19      656.78      638.34     64.76 o 
   0   5  19      494.93      449.46     59.20 o 
   1   5  19        0.19       12.49     10.14 o 
  -1  -8  20      109.20      198.84     47.68 o 
   0  -8  20     1157.68     1097.06     96.75 o 
  -2  -7  20      403.76      450.71     66.57 o 
  -1  -7  20      198.29      166.65     40.69 o 
   0  -7  20       87.17      121.16     35.27 o 
   1  -7  20      365.92      351.28     57.44 o 
   2  -7  20        1.32      -36.74     24.49 o 
  -3  -6  20      316.29      320.24     54.02 o 
  -2  -6  20      272.01      303.85     55.77 o 
  -1  -6  20     1322.75     1234.06    106.72 o 
   0  -6  20        0.04      -25.02     16.79 o 
   1  -6  20     1018.47     1023.01     68.76 o 
   2  -6  20      200.66      166.71     32.59 o 
   3  -6  20      357.81      323.89     53.26 o 
  -3  -5  20      308.76      378.23     59.33 o 
  -2  -5  20      334.11      448.41     66.40 o 
  -1  -5  20     1722.21     1759.68    126.48 o 
   0  -5  20      538.97      585.59     51.81 o 
   1  -5  20      531.37      581.53     60.14 o 
   2  -5  20      586.13      552.73     51.74 o 
  -4  -4  20      193.69      263.67     51.74 o 
  -3  -4  20       15.62       57.28     31.36 o 
  -2  -4  20       28.83       93.16     38.47 o 
  -1  -4  20     1396.96     1302.85    105.89 o 
   0  -4  20     1233.69     1315.91     87.83 o 
   1  -4  20      197.16      199.39     59.61 o 
   2  -4  20      269.68      352.14     57.31 o 
   3  -4  20     1774.71     1879.96    139.43 o 
  -4  -3  20      191.74      152.62     38.94 o 
  -3  -3  20       66.66       95.27     32.97 o 
  -2  -3  20       11.93       39.27     28.75 o 
  -1  -3  20       14.51       45.26     20.58 o 
   0  -3  20     1191.69     1198.24     71.63 o 
   1  -3  20        0.81       57.07     26.11 o 
   2  -3  20      392.31      425.77     65.03 o 
   3  -3  20        8.12      -31.23     25.17 o 
  -5  -2  20       89.81      136.67     42.13 o 
  -4  -2  20     1028.45     1083.94    100.32 o 
  -3  -2  20        1.75       40.62     22.05 o 
  -2  -2  20      530.77      671.54     78.38 o 
  -1  -2  20      541.95      513.75     48.60 o 
   0  -2  20     1073.11     1159.77     99.56 o 
   1  -2  20      319.30      359.99     55.34 o 
   2  -2  20        0.45       -1.24     22.48 o 
   3  -2  20        7.93       10.20     11.84 o 
  -5  -1  20      783.28      911.10     93.76 o 
  -4  -1  20       91.05      104.56     34.38 o 
  -3  -1  20      477.54      504.90     69.71 o 
  -2  -1  20      340.04      328.18     37.39 o 
  -1  -1  20      600.79      713.23     74.12 o 
   0  -1  20      509.50      576.10     70.76 o 
   1  -1  20      889.08      921.70     88.97 o 
   2  -1  20      368.59      295.25     52.73 o 
   3  -1  20      933.46      921.72     92.24 o 
  -5   0  20     1258.55     1140.12    106.03 o 
  -4   0  20       11.70       12.43     25.14 o 
  -3   0  20      550.75      568.76     68.89 o 
  -2   0  20     1526.90     1466.79     77.23 o 
  -1   0  20     2279.71     2386.67    139.54 o 
   0   0  20      231.62      210.69     43.94 o 
   1   0  20     1022.12      915.32     88.02 o 
   2   0  20      500.73      553.32     69.71 o 
   3   0  20      998.18      884.48     91.02 o 
  -5   1  20     1586.03     1609.23    125.88 o 
  -4   1  20      118.57        0.13     51.06 o 
  -3   1  20      121.50      143.83     35.20 o 
  -2   1  20       67.02       83.94     28.73 o 
  -1   1  20     1892.78     1756.61    116.52 o 
   0   1  20      452.98      426.99     60.76 o 
   1   1  20       56.58       22.03     26.49 o 
   2   1  20      451.38      507.09     68.34 o 
  -5   2  20      310.89      438.80     65.56 o 
  -4   2  20      150.28      226.11     48.53 o 
  -3   2  20       28.24       45.70     19.16 o 
  -2   2  20       28.60        6.40     19.30 o 
  -1   2  20      435.06      409.42     56.01 o 
   0   2  20      555.26      532.70     66.86 o 
   1   2  20      186.95      145.44     37.57 o 
   2   2  20        2.68       29.70     24.46 o 
  -4   3  20      275.77      250.89     55.75 o 
  -3   3  20       78.44       45.55     21.11 o 
  -2   3  20      255.40      222.25     26.90 o 
  -1   3  20       55.82       77.71     30.65 o 
   0   3  20      782.77      735.38     76.77 o 
   1   3  20       33.95       -2.11     18.97 o 
   2   3  20      114.65      118.95     36.15 o 
  -3   4  20      370.92      394.48     52.03 o 
  -1   4  20      508.38      431.09     57.99 o 
   0   4  20      156.03      208.48     43.10 o 
   1   4  20      394.60      375.13     61.00 o 
  -1  -7  21      433.07      407.96     64.32 o 
   0  -7  21     1089.56     1085.33    103.47 o 
  -2  -6  21       20.25       46.53     36.18 o 
  -1  -6  21        4.91       11.80     26.05 o 
   0  -6  21     1017.31     1026.35     97.22 o 
   1  -6  21      120.02      116.57     37.79 o 
   2  -6  21      185.40      164.33     41.19 o 
  -2  -5  21      291.62      251.03     55.68 o 
  -1  -5  21      122.89      239.51     50.59 o 
   0  -5  21     1007.03     1189.09     75.26 o 
   1  -5  21      617.82      669.15     91.76 o 
   2  -5  21       56.13      144.29     39.97 o 
  -3  -4  21      714.74      558.12     76.15 o 
  -2  -4  21      475.95      482.19     68.98 o 
  -1  -4  21     1223.09     1339.56    113.75 o 
   0  -4  21       26.41      106.56     26.56 o 
   1  -4  21     1576.15     1634.11    118.04 o 
  -3  -3  21      237.76      198.54     46.69 o 
  -2  -3  21      301.85      266.24     55.63 o 
  -1  -3  21     1462.34     1469.83     82.54 o 
   0  -3  21      105.51      114.10     36.48 o 
   1  -3  21       64.02       65.18     33.07 o 
   2  -3  21       84.77      112.50     37.46 o 
  -4  -2  21      103.54      104.25     33.83 o 
  -3  -2  21       22.28       17.87     16.81 o 
  -2  -2  21       29.89       23.13     21.08 o 
  -1  -2  21      406.29      439.69     44.93 o 
   0  -2  21      499.49      510.89     68.37 o 
   1  -2  21      111.85      110.98     34.72 o 
   2  -2  21      304.08      296.90     54.82 o 
  -4  -1  21      515.41      538.34     73.04 o 
  -3  -1  21       14.09       12.57     14.29 o 
  -2  -1  21        1.68       35.98     32.80 o 
  -1  -1  21     1653.03     1710.63    120.93 o 
   0  -1  21     2972.06     3014.11    167.98 o 
   1  -1  21       17.35       18.98     24.54 o 
   2  -1  21       11.75       35.56     24.86 o 
  -4   0  21      632.80      598.97     77.07 o 
  -3   0  21      111.11      125.44     36.02 o 
  -2   0  21      177.66      186.55     28.72 o 
  -1   0  21        0.84       54.87     27.08 o 
   0   0  21      771.76      825.93     81.83 o 
   1   0  21      384.94      362.51     60.78 o 
   2   0  21       32.90       -5.79     24.18 o 
  -4   1  21       66.53      115.75     39.39 o 
  -3   1  21      101.23       66.99     34.72 o 
  -2   1  21      612.82      553.45     65.09 o 
  -1   1  21      653.44      739.41     77.99 o 
   0   1  21      322.65      477.75     66.83 o 
   1   1  21      509.72      426.81     63.44 o 
   2   1  21       66.60       29.60     27.54 o 
  -4   2  21        3.44       38.44     31.66 o 
  -3   2  21       65.45       51.99     30.33 o 
  -2   2  21      304.26      247.65     45.14 o 
  -1   2  21     1194.82     1135.04     96.23 o 
   0   2  21       30.18        8.32     19.56 o 
   1   2  21       14.68      -17.03     21.02 o 
  -2   3  21      524.23      506.90     61.55 o 
  -1   3  21     1452.50     1266.65    100.63 o 
   0   3  21      667.53      611.84     68.98 o 
   0  -5  22     1134.28     1270.49    112.19 o 
   1  -5  22        1.48        9.35     19.21 o 
  -1  -4  22      656.50      722.78     86.95 o 
   0  -4  22     2492.04     2722.97    118.86 o 
   1  -4  22        0.87       22.44     28.56 o 
  -2  -3  22      104.89      126.70     42.98 o 
  -1  -3  22        0.74       43.37     20.96 o 
   0  -3  22      593.38      590.00     53.57 o 
   1  -3  22      638.40      676.60     84.32 o 
  -2  -2  22        4.72       -3.00     14.19 o 
  -1  -2  22        3.39       34.53     25.77 o 
   0  -2  22      109.43       84.67     31.30 o 
   1  -2  22       41.24       50.91     35.66 o 
  -2  -1  22      450.67      467.04     47.42 o 
  -1  -1  22     1490.46     1425.95    112.73 o 
   0  -1  22      223.21      218.29     44.28 o 
   1  -1  22       91.41      184.30     42.56 o 
  -2   0  22      469.72      531.50     66.99 o 
  -1   0  22     1245.27     1107.28     98.55 o 
   0   0  22      899.89      870.53     88.88 o 
   1   0  22       13.46       35.05     22.52 o 
  -2   1  22      121.08      180.24     40.10 o 
  -1   1  22     1535.91     1433.59    110.20 o 
   0   1  22      556.11      461.78     66.19 o 
  -2   2  22        5.14        1.80     15.97 o 
  -1   2  22       98.03       70.67     27.64 o 
  -1  -2  23     1029.33     1021.02     98.37 o 
  -1  -1  23      242.14      337.10     56.15 o 
                                                 
